# Supplementary material for: LPS binding protein and activation signatures are upregulated during asthma exacerbations in children
Source: Respir Res. 2023 Jul 12;24:184. doi: 10.1186/s12931-023-02478-3 (PMC10337076; doi:10.1186/s12931-023-02478-3)
Supplement: Supplementary file 10 — Additional file 10: Table 1. Multi-parameter flow cytometry panel. Table 2. Differentially expressed genes comparing acute versus convalescent visits. Table 3. Pathways analysis for modules A-K [file 12931_2023_2478_MOESM10_ESM.xlsx]

## Sheet: Additional Table 1
	Additional Table 1. Multi-parameter flow cytometry panel
	The markers CD14, CD19, CD123, CD11c, CD4, HLA-DR, CD3, CD11b, CD127, FoxP3 and CD25 were used to identify the cell types as indicated in the table. + = positive, − = negative, +/− subtypes that are positive or negative, lo = positive but low expression of the marker).
	Cell type / Marker	CD14 APC H7	CD19 FITC	CD123 PE-CF594	CD11c PECy7	CD4 V500	HLA-DR PerCP	CD3 AF700	CD11b BV605	CD127 BV786	FOXP3 PE	CD25 BV421
	pDC	−	−	+	−	+	+	−	−	−	−	−
	cDC	−	−	−/lo	+	+	+	−	+	−	−	−
	Basophil	−	−	+	−	+	−	−	−	−	−	−
	Monocyte	+	−	−	+	+	−/lo	−	+			−
	B cell	−	+
	CD3+ T cells	−	−	−	−			+
	CD4+ T cells	−	−	−	−	+		+
	CD4+ T regs	−	−	−	−	+		+		−	+	+
	CD4+ T effector	−	−	−	−	+		+		+	−	+
	CD4- T cells	−	−	−	−	−		+

## Sheet: Additional Table 2
	Additional Table 2. Differentially expressed genes comparing acute versus convalescent visits
	Differentially expressed genes were identified comparing acute exacerbation of asthma versus recovery at convalescence. The data is derived from a DESeq2 analysis with an Benjamini-Hochberg adjusted P-value for multiple testing. A p<0.05 was deemed significant. baseMean = the average of the normalised counts taken over all samples, log2FC = log2 fold change between the groups, lfcSE = standard er…
	EnsemblID	baseMean	log2FC	lfcSE	stat	P-value	adjusted P-value	Gene Symbol	Description
	ENSG00000087116	261.763	6.61228	0.741748	8.91446	4.90219e-19	8.59158e-15	ADAMTS2	ADAM metallopeptidase with thrombospondin type 1 motif, 2 [Source:HGNC Symbol;Acc:218]
	ENSG00000152463	19.3887	5.39509	0.86639	6.22709	4.75178e-10	5.94856e-07	OLAH	oleoyl-ACP hydrolase [Source:HGNC Symbol;Acc:25625]
	ENSG00000179593	154.875	4.26118	0.724918	5.87815	4.14865e-09	2.79651e-06	ALOX15B	arachidonate 15-lipoxygenase, type B [Source:HGNC Symbol;Acc:434]
	ENSG00000115590	1014.88	4.20741	0.536996	7.83509	4.68519e-15	4.10563e-11	IL1R2	interleukin 1 receptor, type II [Source:HGNC Symbol;Acc:5994]
	ENSG00000155659	364.201	3.74311	0.54539	6.86317	6.73475e-12	1.96722e-08	VSIG4	V-set and immunoglobulin domain containing 4 [Source:HGNC Symbol;Acc:17032]
	ENSG00000159189	29.7098	3.45421	0.716185	4.82308	1.41359e-06	0.000189863	C1QC	complement component 1, q subcomponent, C chain [Source:HGNC Symbol;Acc:1245]
	ENSG00000121933	58.5166	3.28416	0.514252	6.38629	1.69964e-10	2.74392e-07	ADORA3	adenosine A3 receptor [Source:HGNC Symbol;Acc:268]
	ENSG00000129538	32.9268	3.13748	0.426483	7.35663	1.88606e-13	8.26377e-10	RNASE1	ribonuclease, RNase A family, 1 (pancreatic) [Source:HGNC Symbol;Acc:10044]
	ENSG00000177575	6761.79	3.08355	0.522065	5.90646	3.49546e-09	2.55256e-06	CD163	CD163 molecule [Source:HGNC Symbol;Acc:1631]
	ENSG00000146122	28.3725	3.06099	0.627431	4.8786	1.06842e-06	0.000156042	DAAM2	dishevelled associated activator of morphogenesis 2 [Source:HGNC Symbol;Acc:18143]
	ENSG00000175445	38.0213	3.05052	0.606846	5.02684	4.98637e-07	9.19906e-05	LPL	lipoprotein lipase [Source:HGNC Symbol;Acc:6677]
	ENSG00000079215	78.1109	3.02926	0.545096	5.5573	2.73975e-08	1.04384e-05	SLC1A3	solute carrier family 1 (glial high affinity glutamate transporter), member 3 [Source:HGNC Symbol;Acc:10941]
	ENSG00000138135	249.855	2.95565	0.49699	5.9471	2.72933e-09	2.27782e-06	CH25H	cholesterol 25-hydroxylase [Source:HGNC Symbol;Acc:1907]
	ENSG00000078053	50.6156	2.92552	0.51167	5.71759	1.08045e-08	5.91747e-06	AMPH	amphiphysin [Source:HGNC Symbol;Acc:471]
	ENSG00000162745	12.0502	2.81509	0.57255	4.91676	8.79873e-07	0.000132395	OLFML2B	olfactomedin-like 2B [Source:HGNC Symbol;Acc:24558]
	ENSG00000169397	20.6047	2.73143	0.467312	5.84497	5.06652e-09	3.17128e-06	RNASE3	ribonuclease, RNase A family, 3 [Source:HGNC Symbol;Acc:10046]
	ENSG00000173369	73.0829	2.70595	0.62181	4.35173	1.35065e-05	0.000870277	C1QB	complement component 1, q subcomponent, B chain [Source:HGNC Symbol;Acc:1242]
	ENSG00000166033	24.0578	2.68307	0.468496	5.72698	1.02233e-08	5.8364e-06	HTRA1	HtrA serine peptidase 1 [Source:HGNC Symbol;Acc:9476]
	ENSG00000189221	7.86281	2.67159	0.707181	3.7778	0.00015822	0.00439456	MAOA	monoamine oxidase A [Source:HGNC Symbol;Acc:6833]
	ENSG00000174705	210.376	2.66639	0.501264	5.31934	1.04146e-07	2.89724e-05	SH3PXD2B	SH3 and PX domains 2B [Source:HGNC Symbol;Acc:29242]
	ENSG00000196935	101.072	2.64828	0.44677	5.92761	3.0737e-09	2.34216e-06	SRGAP1	SLIT-ROBO Rho GTPase activating protein 1 [Source:HGNC Symbol;Acc:17382]
	ENSG00000137962	36.3292	2.62559	0.461254	5.69229	1.25346e-08	6.46124e-06	ARHGAP29	Rho GTPase activating protein 29 [Source:HGNC Symbol;Acc:30207]
	ENSG00000133742	7.06905	2.35657	0.57456	4.10151	4.10456e-05	0.00179809	CA1	carbonic anhydrase I [Source:HGNC Symbol;Acc:1368]
	ENSG00000151090	56.9171	2.35138	0.486287	4.83537	1.32897e-06	0.000186332	THRB	thyroid hormone receptor, beta [Source:HGNC Symbol;Acc:11799]
	ENSG00000233916	5.73867	2.34416	0.512877	4.57062	4.86291e-06	0.000437403	ZDHHC20P1	zinc finger, DHHC-type containing 20 pseudogene 1 [Source:HGNC Symbol;Acc:33456]
	ENSG00000185339	475.254	2.30301	0.428064	5.38005	7.44653e-08	2.37287e-05	TCN2	transcobalamin II [Source:HGNC Symbol;Acc:11653]
	ENSG00000244734	3353.33	2.27997	0.520318	4.38189	1.17654e-05	0.000790043	HBB	hemoglobin, beta [Source:HGNC Symbol;Acc:4827]
	ENSG00000186417	4.34434	2.27249	0.684744	3.31874	0.000904238	0.0143663	GLDN	gliomedin [Source:HGNC Symbol;Acc:29514]
	ENSG00000169385	297.49	2.19948	0.370871	5.93058	3.0186e-09	2.34216e-06	RNASE2	ribonuclease, RNase A family, 2 (liver, eosinophil-derived neurotoxin) [Source:HGNC Symbol;Acc:10045]
	ENSG00000223609	67.1747	2.17869	0.568735	3.83076	0.00012775	0.00380896	HBD	hemoglobin, delta [Source:HGNC Symbol;Acc:4829]
	ENSG00000100362	6.81288	2.16616	0.601804	3.59944	0.000318906	0.0070481	PVALB	parvalbumin [Source:HGNC Symbol;Acc:9704]
	ENSG00000185168	20.9649	2.15909	0.427637	5.04889	4.44373e-07	8.58449e-05	LINC00482	long intergenic non-protein coding RNA 482 [Source:HGNC Symbol;Acc:26816]
	ENSG00000170439	9.26854	2.14499	0.709448	3.02346	0.00249903	0.0279324	METTL7B	methyltransferase like 7B [Source:HGNC Symbol;Acc:28276]
	ENSG00000103184	42.5107	2.12032	0.47409	4.4724	7.73464e-06	0.000579305	SEC14L5	SEC14-like 5 (S. cerevisiae) [Source:HGNC Symbol;Acc:29032]
	ENSG00000184838	3.89737	2.10137	0.63754	3.29606	0.000980494	0.0151938	PRR16	proline rich 16 [Source:HGNC Symbol;Acc:29654]
	ENSG00000213934	52.6488	2.09565	0.606378	3.45601	0.000548233	0.0104099	HBG1	hemoglobin, gamma A [Source:HGNC Symbol;Acc:4831]
	ENSG00000206172	1960.81	2.09061	0.501232	4.17095	3.03337e-05	0.00146859	HBA1	hemoglobin, alpha 1 [Source:HGNC Symbol;Acc:4823]
	ENSG00000136160	12.3683	2.08405	0.448207	4.64974	3.32354e-06	0.000346717	EDNRB	endothelin receptor type B [Source:HGNC Symbol;Acc:3180]
	ENSG00000164105	346.856	2.07531	0.41126	5.04622	4.5063e-07	8.58449e-05	SAP30	Sin3A-associated protein, 30kDa [Source:HGNC Symbol;Acc:10532]
	ENSG00000188536	2192.74	2.05447	0.50513	4.0672	4.75813e-05	0.00199024	HBA2	hemoglobin, alpha 2 [Source:HGNC Symbol;Acc:4824]
	ENSG00000248590	5.10997	2.04803	0.455108	4.5001	6.79203e-06	0.000533799	GLDCP1	glycine dehydrogenase (decarboxylase) pseudogene 1 [Source:HGNC Symbol;Acc:4314]
	ENSG00000124302	3.59776	2.04152	0.653957	3.12179	0.00179754	0.022551	CHST8	carbohydrate (N-acetylgalactosamine 4-0) sulfotransferase 8 [Source:HGNC Symbol;Acc:15993]
	ENSG00000173372	116.768	2.02949	0.46647	4.35074	1.35681e-05	0.000871044	C1QA	complement component 1, q subcomponent, A chain [Source:HGNC Symbol;Acc:1241]
	ENSG00000186205	203.679	2.02781	0.382828	5.2969	1.17782e-07	3.22539e-05	36951	mitochondrial amidoxime reducing component 1 [Source:HGNC Symbol;Acc:26189]
	ENSG00000108950	98.3363	2.02398	0.395727	5.11459	3.1443e-07	6.72037e-05	FAM20A	family with sequence similarity 20, member A [Source:HGNC Symbol;Acc:23015]
	ENSG00000103175	5.09434	2.01991	0.561754	3.59572	0.000323492	0.00711358	WFDC1	WAP four-disulfide core domain 1 [Source:HGNC Symbol;Acc:15466]
	ENSG00000060982	236.132	1.99667	0.385138	5.1843	2.16829e-07	5.13534e-05	BCAT1	branched chain amino-acid transaminase 1, cytosolic [Source:HGNC Symbol;Acc:976]
	ENSG00000173210	144.831	1.98808	0.425642	4.67077	3.00069e-06	0.000318727	ABLIM3	actin binding LIM protein family, member 3 [Source:HGNC Symbol;Acc:29132]
	ENSG00000196565	64.6764	1.97238	0.514081	3.8367	0.000124697	0.00376151	HBG2	hemoglobin, gamma G [Source:HGNC Symbol;Acc:4832]
	ENSG00000101335	76.7601	1.96652	0.433457	4.53682	5.71078e-06	0.000492959	MYL9	myosin, light chain 9, regulatory [Source:HGNC Symbol;Acc:15754]
	ENSG00000005961	653.934	1.93633	0.40531	4.77742	1.7756e-06	0.000213412	ITGA2B	integrin, alpha 2b (platelet glycoprotein IIb of IIb/IIIa complex, antigen CD41) [Source:HGNC Symbol;Acc:6138]
	ENSG00000057294	38.825	1.9208	0.492822	3.89754	9.71736e-05	0.00322862	PKP2	plakophilin 2 [Source:HGNC Symbol;Acc:9024]
	ENSG00000222037	162.368	1.91319	0.44616	4.28812	1.80195e-05	0.00103516	IGLC6	immunoglobulin lambda constant 6 (Kern+Oz- marker, gene/pseudogene) [Source:HGNC Symbol;Acc:5860]
	ENSG00000096060	4287.36	1.91042	0.375669	5.08538	3.66883e-07	7.5647e-05	FKBP5	FK506 binding protein 5 [Source:HGNC Symbol;Acc:3721]
	ENSG00000123610	25.2234	1.90821	0.384134	4.96755	6.7803e-07	0.000111058	TNFAIP6	tumor necrosis factor, alpha-induced protein 6 [Source:HGNC Symbol;Acc:11898]
	ENSG00000204710	3.57498	1.90255	0.666606	2.85408	0.00431617	0.0400875	SPDYC	speedy/RINGO cell cycle regulator family member C [Source:HGNC Symbol;Acc:32681]
	ENSG00000143416	4.7289	1.89301	0.55752	3.39542	0.000685226	0.0121183	SELENBP1	selenium binding protein 1 [Source:HGNC Symbol;Acc:10719]
	ENSG00000163736	1024.31	1.88987	0.413425	4.57126	4.84802e-06	0.000437403	PPBP	pro-platelet basic protein (chemokine (C-X-C motif) ligand 7) [Source:HGNC Symbol;Acc:9240]
	ENSG00000120885	926.858	1.88666	0.399519	4.72232	2.33167e-06	0.000268847	CLU	clusterin [Source:HGNC Symbol;Acc:2095]
	ENSG00000148346	24.6471	1.88177	0.444441	4.23402	2.29552e-05	0.00122656	LCN2	lipocalin 2 [Source:HGNC Symbol;Acc:6526]
	ENSG00000103569	757.904	1.87965	0.337793	5.56451	2.62889e-08	1.02387e-05	AQP9	aquaporin 9 [Source:HGNC Symbol;Acc:643]
	ENSG00000127252	6.79893	1.87296	0.548981	3.4117	0.000645601	0.0116049	HRASLS	HRAS-like suppressor [Source:HGNC Symbol;Acc:14922]
	ENSG00000173626	7.44577	1.85083	0.607169	3.0483	0.00230143	0.0264381	TRAPPC3L	trafficking protein particle complex 3-like [Source:HGNC Symbol;Acc:21090]
	ENSG00000119686	301.854	1.8442	0.368374	5.00632	5.54799e-07	9.92128e-05	FLVCR2	feline leukemia virus subgroup C cellular receptor family, member 2 [Source:HGNC Symbol;Acc:20105]
	ENSG00000166523	433.579	1.84107	0.36783	5.00523	5.57963e-07	9.92128e-05	CLEC4E	C-type lectin domain family 4, member E [Source:HGNC Symbol;Acc:14555]
	ENSG00000157064	3.79397	1.83768	0.623457	2.94756	0.00320294	0.0327889	NMNAT2	nicotinamide nucleotide adenylyltransferase 2 [Source:HGNC Symbol;Acc:16789]
	ENSG00000213373	7.82054	1.83319	0.498581	3.67681	0.000236168	0.00585443	LINC00671	long intergenic non-protein coding RNA 671 [Source:HGNC Symbol;Acc:44339]
	ENSG00000236279	5.36087	1.82561	0.566745	3.22122	0.00127646	0.0181585	CLEC2L	C-type lectin domain family 2, member L [Source:HGNC Symbol;Acc:21969]
	ENSG00000105352	92.965	1.82418	0.365476	4.99124	5.99916e-07	0.000101097	CEACAM4	carcinoembryonic antigen-related cell adhesion molecule 4 [Source:HGNC Symbol;Acc:1816]
	ENSG00000179241	160.027	1.82408	0.419648	4.34669	1.38206e-05	0.000880177	LDLRAD3	low density lipoprotein receptor class A domain containing 3 [Source:HGNC Symbol;Acc:27046]
	ENSG00000184500	32.9114	1.81742	0.39705	4.57731	4.70996e-06	0.000437403	PROS1	protein S (alpha) [Source:HGNC Symbol;Acc:9456]
	ENSG00000171860	468.478	1.80182	0.363915	4.9512	7.37573e-07	0.000115417	C3AR1	complement component 3a receptor 1 [Source:HGNC Symbol;Acc:1319]
	ENSG00000049323	91.9196	1.79971	0.43885	4.10098	4.11408e-05	0.00179809	LTBP1	latent transforming growth factor beta binding protein 1 [Source:HGNC Symbol;Acc:6714]
	ENSG00000180509	73.5567	1.79659	0.311252	5.77215	7.82678e-09	4.73007e-06	KCNE1	potassium voltage-gated channel, Isk-related family, member 1 [Source:HGNC Symbol;Acc:6240]
	ENSG00000137474	137.253	1.79384	0.315552	5.68479	1.30976e-08	6.55854e-06	MYO7A	myosin VIIA [Source:HGNC Symbol;Acc:7606]
	ENSG00000122025	295.068	1.77887	0.424563	4.18989	2.79092e-05	0.00137785	FLT3	fms-related tyrosine kinase 3 [Source:HGNC Symbol;Acc:3765]
	ENSG00000113140	1324.38	1.77198	0.391579	4.52521	6.03369e-06	0.000505153	SPARC	secreted protein, acidic, cysteine-rich (osteonectin) [Source:HGNC Symbol;Acc:11219]
	ENSG00000138798	50.2922	1.76623	0.435161	4.05879	4.93267e-05	0.00203534	EGF	epidermal growth factor [Source:HGNC Symbol;Acc:3229]
	ENSG00000109272	114.43	1.75448	0.381852	4.59466	4.33462e-06	0.000416894	PF4V1	platelet factor 4 variant 1 [Source:HGNC Symbol;Acc:8862]
	ENSG00000168874	45.6949	1.75387	0.365191	4.8026	1.56616e-06	0.000197472	ATOH8	atonal homolog 8 (Drosophila) [Source:HGNC Symbol;Acc:24126]
	ENSG00000259207	214.054	1.75312	0.432962	4.04914	5.14072e-05	0.00210015	ITGB3	integrin, beta 3 (platelet glycoprotein IIIa, antigen CD61) [Source:HGNC Symbol;Acc:6156]
	ENSG00000138722	66.0733	1.75233	0.388972	4.50502	6.63657e-06	0.000526301	MMRN1	multimerin 1 [Source:HGNC Symbol;Acc:7178]
	ENSG00000261701	37.9561	1.74973	0.363694	4.81099	1.50184e-06	0.000192126	HPR	haptoglobin-related protein [Source:HGNC Symbol;Acc:5156]
	ENSG00000038945	234.31	1.74271	0.436088	3.99623	6.43604e-05	0.00245748	MSR1	macrophage scavenger receptor 1 [Source:HGNC Symbol;Acc:7376]
	ENSG00000214140	32.3765	1.74223	0.333998	5.21629	1.82538e-07	4.55724e-05	PRCD	progressive rod-cone degeneration [Source:HGNC Symbol;Acc:32528]
	ENSG00000153208	215.732	1.74144	0.373399	4.66375	3.10499e-06	0.00032781	MERTK	c-mer proto-oncogene tyrosine kinase [Source:HGNC Symbol;Acc:7027]
	ENSG00000105976	122.877	1.73876	0.411493	4.2255	2.3841e-05	0.00125477	MET	met proto-oncogene [Source:HGNC Symbol;Acc:7029]
	ENSG00000186529	17.9416	1.73546	0.359592	4.82619	1.39167e-06	0.000189863	CYP4F3	cytochrome P450, family 4, subfamily F, polypeptide 3 [Source:HGNC Symbol;Acc:2646]
	ENSG00000205038	54.0649	1.71867	0.336459	5.10811	3.25389e-07	6.8708e-05	PKHD1L1	polycystic kidney and hepatic disease 1 (autosomal recessive)-like 1 [Source:HGNC Symbol;Acc:20313]
	ENSG00000257335	132.036	1.70266	0.269152	6.32602	2.51561e-10	3.67405e-07	MGAM	maltase-glucoamylase (alpha-glucosidase) [Source:HGNC Symbol;Acc:7043]
	ENSG00000166342	42.9288	1.69322	0.36471	4.64264	3.43992e-06	0.000352561	NETO1	neuropilin (NRP) and tolloid (TLL)-like 1 [Source:HGNC Symbol;Acc:13823]
	ENSG00000004939	13.2393	1.68041	0.420197	3.9991	6.35843e-05	0.00244918	SLC4A1	solute carrier family 4 (anion exchanger), member 1 (Diego blood group) [Source:HGNC Symbol;Acc:11027]
	ENSG00000143595	33.3673	1.67741	0.528744	3.17244	0.00151166	0.0202686	AQP10	aquaporin 10 [Source:HGNC Symbol;Acc:16029]
	ENSG00000110079	88.0538	1.67649	0.418992	4.00125	6.30089e-05	0.00243774	MS4A4A	membrane-spanning 4-domains, subfamily A, member 4A [Source:HGNC Symbol;Acc:13371]
	ENSG00000161911	239.846	1.67646	0.390661	4.29133	1.77602e-05	0.00102728	TREML1	triggering receptor expressed on myeloid cells-like 1 [Source:HGNC Symbol;Acc:20434]
	ENSG00000169704	88.3381	1.67388	0.398181	4.20383	2.6244e-05	0.00133707	GP9	glycoprotein IX (platelet) [Source:HGNC Symbol;Acc:4444]
	ENSG00000144476	171.246	1.67289	0.369738	4.52454	6.05284e-06	0.000505153	ACKR3	atypical chemokine receptor 3 [Source:HGNC Symbol;Acc:23692]
	ENSG00000133105	10.7229	1.66732	0.432428	3.85572	0.000115388	0.00363069	RXFP2	relaxin/insulin-like family peptide receptor 2 [Source:HGNC Symbol;Acc:17318]
	ENSG00000185052	15.8988	1.66201	0.420893	3.94877	7.85543e-05	0.00281542	SLC24A3	solute carrier family 24 (sodium/potassium/calcium exchanger), member 3 [Source:HGNC Symbol;Acc:10977]
	ENSG00000137831	74.3675	1.65509	0.39238	4.2181	2.46374e-05	0.00128129	UACA	uveal autoantigen with coiled-coil domains and ankyrin repeats [Source:HGNC Symbol;Acc:15947]
	ENSG00000229183	11.9128	1.65429	0.432172	3.82785	0.000129269	0.00383345	PGA4	pepsinogen 4, group I (pepsinogen A) [Source:HGNC Symbol;Acc:8886]
	ENSG00000246430	16.1035	1.64337	0.403432	4.07347	4.63176e-05	0.00195135	LINC00968	long intergenic non-protein coding RNA 968 [Source:HGNC Symbol;Acc:48727]
	ENSG00000088726	96.86	1.64235	0.401892	4.08655	4.3784e-05	0.00188896	TMEM40	transmembrane protein 40 [Source:HGNC Symbol;Acc:25620]
	ENSG00000109906	682.342	1.64081	0.376877	4.35371	1.33854e-05	0.000868864	ZBTB16	zinc finger and BTB domain containing 16 [Source:HGNC Symbol;Acc:12930]
	ENSG00000257017	127.829	1.62907	0.332711	4.89634	9.76369e-07	0.000143797	HP	haptoglobin [Source:HGNC Symbol;Acc:5141]
	ENSG00000140479	77.1125	1.62894	0.413879	3.93577	8.2929e-05	0.00290102	PCSK6	proprotein convertase subtilisin/kexin type 6 [Source:HGNC Symbol;Acc:8569]
	ENSG00000198478	163.347	1.62508	0.397838	4.08478	4.41193e-05	0.00189055	SH3BGRL2	SH3 domain binding glutamic acid-rich protein like 2 [Source:HGNC Symbol;Acc:15567]
	ENSG00000102230	15.0538	1.61808	0.421588	3.83805	0.000124016	0.00374742	PCYT1B	phosphate cytidylyltransferase 1, choline, beta [Source:HGNC Symbol;Acc:8755]
	ENSG00000090376	1794.17	1.61789	0.323296	5.00438	5.60428e-07	9.92128e-05	IRAK3	interleukin-1 receptor-associated kinase 3 [Source:HGNC Symbol;Acc:17020]
	ENSG00000121316	2941.87	1.61788	0.353721	4.57388	4.78763e-06	0.000437403	PLBD1	phospholipase B domain containing 1 [Source:HGNC Symbol;Acc:26215]
	ENSG00000137801	59136.3	1.60916	0.34448	4.67129	2.99312e-06	0.000318727	THBS1	thrombospondin 1 [Source:HGNC Symbol;Acc:11785]
	ENSG00000177324	53.3579	1.59753	0.412385	3.87388	0.000107115	0.00346755	BEND2	BEN domain containing 2 [Source:HGNC Symbol;Acc:28509]
	ENSG00000133116	4.40204	1.58997	0.48769	3.26022	0.00111326	0.0165488	KL	klotho [Source:HGNC Symbol;Acc:6344]
	ENSG00000112299	173.99	1.58407	0.337732	4.69031	2.7279e-06	0.000298807	VNN1	vanin 1 [Source:HGNC Symbol;Acc:12705]
	ENSG00000163737	629.091	1.58165	0.363928	4.34605	1.3861e-05	0.000880177	PF4	platelet factor 4 [Source:HGNC Symbol;Acc:8861]
	ENSG00000268658	7.65401	1.57986	0.3677	4.29661	1.73433e-05	0.00102689	LINC00664	long intergenic non-protein coding RNA 664 [Source:HGNC Symbol;Acc:44319]
	ENSG00000166741	11.9984	1.56442	0.422517	3.70263	0.000213377	0.00545933	NNMT	nicotinamide N-methyltransferase [Source:HGNC Symbol;Acc:7861]
	ENSG00000162551	23.5216	1.56204	0.387434	4.03175	5.53636e-05	0.00221458	ALPL	alkaline phosphatase, liver/bone/kidney [Source:HGNC Symbol;Acc:438]
	ENSG00000133121	11.6877	1.55708	0.388895	4.00384	6.23214e-05	0.00242964	STARD13	StAR-related lipid transfer (START) domain containing 13 [Source:HGNC Symbol;Acc:19164]
	ENSG00000184113	18.1594	1.55562	0.411433	3.78098	0.00015621	0.00435946	CLDN5	claudin 5 [Source:HGNC Symbol;Acc:2047]
	ENSG00000100678	9.52172	1.55555	0.405189	3.83906	0.000123506	0.00374186	SLC8A3	solute carrier family 8 (sodium/calcium exchanger), member 3 [Source:HGNC Symbol;Acc:11070]
	ENSG00000132170	39.1479	1.55485	0.33506	4.64052	3.47536e-06	0.000354123	PPARG	peroxisome proliferator-activated receptor gamma [Source:HGNC Symbol;Acc:9236]
	ENSG00000171659	46.5254	1.54133	0.352644	4.37077	1.23807e-05	0.000823391	GPR34	G protein-coupled receptor 34 [Source:HGNC Symbol;Acc:4490]
	ENSG00000158578	38.1895	1.53867	0.37457	4.10785	3.99362e-05	0.00177645	ALAS2	aminolevulinate, delta-, synthase 2 [Source:HGNC Symbol;Acc:397]
	ENSG00000256713	10.0985	1.53758	0.408397	3.76492	0.000166604	0.00457664	PGA5	pepsinogen 5, group I (pepsinogen A) [Source:HGNC Symbol;Acc:8887]
	ENSG00000169247	22.1404	1.53631	0.402011	3.82157	0.000132606	0.00387343	SH3TC2	SH3 domain and tetratricopeptide repeats 2 [Source:HGNC Symbol;Acc:29427]
	ENSG00000197520	52.4846	1.51773	0.32845	4.6209	3.82087e-06	0.000378331	FAM177B	family with sequence similarity 177, member B [Source:HGNC Symbol;Acc:34395]
	ENSG00000204424	10.0849	1.50629	0.472804	3.18587	0.00144322	0.0196839	LY6G6F	lymphocyte antigen 6 complex, locus G6F [Source:HGNC Symbol;Acc:13933]
	ENSG00000163430	36.0471	1.50607	0.349051	4.31475	1.59782e-05	0.00096929	FSTL1	follistatin-like 1 [Source:HGNC Symbol;Acc:3972]
	ENSG00000167644	9.15499	1.50382	0.417343	3.60332	0.000314182	0.0069789	C19orf33	chromosome 19 open reading frame 33 [Source:HGNC Symbol;Acc:16668]
	ENSG00000164850	45.5456	1.50151	0.328602	4.56938	4.89165e-06	0.000437403	GPER1	G protein-coupled estrogen receptor 1 [Source:HGNC Symbol;Acc:4485]
	ENSG00000047597	49.8704	1.49654	0.411437	3.63736	0.000275447	0.00645385	XK	X-linked Kx blood group (McLeod syndrome) [Source:HGNC Symbol;Acc:12811]
	ENSG00000255552	12.5748	1.49308	0.448069	3.33225	0.000861471	0.0139282	LY6G6E	lymphocyte antigen 6 complex, locus G6E (pseudogene) [Source:HGNC Symbol;Acc:13934]
	ENSG00000184106	15.052	1.48628	0.329441	4.5115	6.43706e-06	0.000517504	TREML3P	triggering receptor expressed on myeloid cells-like 3, pseudogene [Source:HGNC Symbol;Acc:30806]
	ENSG00000166091	86.4338	1.48573	0.400545	3.70928	0.000207849	0.00536489	CMTM5	CKLF-like MARVEL transmembrane domain containing 5 [Source:HGNC Symbol;Acc:19176]
	ENSG00000229859	13.0901	1.48058	0.385109	3.84457	0.000120762	0.00372391	PGA3	pepsinogen 3, group I (pepsinogen A) [Source:HGNC Symbol;Acc:8885]
	ENSG00000177675	9.49207	1.47465	0.454669	3.24334	0.00118138	0.0172397	CD163L1	CD163 molecule-like 1 [Source:HGNC Symbol;Acc:30375]
	ENSG00000150594	4.34307	1.46632	0.419728	3.49349	0.000476744	0.00939866	ADRA2A	adrenoceptor alpha 2A [Source:HGNC Symbol;Acc:281]
	ENSG00000183762	29.6394	1.46319	0.311231	4.7013	2.58508e-06	0.000290424	KREMEN1	kringle containing transmembrane protein 1 [Source:HGNC Symbol;Acc:17550]
	ENSG00000189127	6.59339	1.45806	0.501104	2.9097	0.00361771	0.0355204	ANKRD34B	ankyrin repeat domain 34B [Source:HGNC Symbol;Acc:33736]
	ENSG00000048462	57.5053	1.4563	0.248252	5.8662	4.45895e-09	2.89435e-06	TNFRSF17	tumor necrosis factor receptor superfamily, member 17 [Source:HGNC Symbol;Acc:11913]
	ENSG00000164023	256.243	1.45554	0.33693	4.32	1.5603e-05	0.000958417	SGMS2	sphingomyelin synthase 2 [Source:HGNC Symbol;Acc:28395]
	ENSG00000197632	1808.9	1.45354	0.387307	3.75296	0.000174762	0.00470488	SERPINB2	serpin peptidase inhibitor, clade B (ovalbumin), member 2 [Source:HGNC Symbol;Acc:8584]
	ENSG00000129354	5.33816	1.45056	0.525801	2.75876	0.00580205	0.0485147	AP1M2	adaptor-related protein complex 1, mu 2 subunit [Source:HGNC Symbol;Acc:558]
	ENSG00000102145	19.7265	1.44211	0.365532	3.94523	7.97218e-05	0.00284563	GATA1	GATA binding protein 1 (globin transcription factor 1) [Source:HGNC Symbol;Acc:4170]
	ENSG00000168497	900.879	1.44018	0.38144	3.77563	0.000159605	0.004426	SDPR	serum deprivation response [Source:HGNC Symbol;Acc:10690]
	ENSG00000204420	289.791	1.43396	0.343393	4.17586	2.96863e-05	0.00144826	C6orf25	chromosome 6 open reading frame 25 [Source:HGNC Symbol;Acc:13937]
	ENSG00000102221	305.026	1.43142	0.340737	4.20095	2.65796e-05	0.00134634	JADE3	jade family PHD finger 3 [Source:HGNC Symbol;Acc:22982]
	ENSG00000253193	150.18	1.42591	0.395934	3.60139	0.000316521	0.00702196	FCGR1C	Fc fragment of IgG, high affinity Ic, receptor (CD64), pseudogene [Source:HGNC Symbol;Acc:3615]
	ENSG00000171049	179.873	1.41736	0.340985	4.15667	3.22915e-05	0.00154207	FPR2	formyl peptide receptor 2 [Source:HGNC Symbol;Acc:3827]
	ENSG00000134668	39.3506	1.41721	0.36718	3.85971	0.000113523	0.00359785	SPOCD1	SPOC domain containing 1 [Source:HGNC Symbol;Acc:26338]
	ENSG00000123342	168.672	1.41341	0.365241	3.86981	0.000108918	0.00349616	MMP19	matrix metallopeptidase 19 [Source:HGNC Symbol;Acc:7165]
	ENSG00000164181	73.0553	1.40854	0.373946	3.76669	0.000165424	0.00457202	ELOVL7	ELOVL fatty acid elongase 7 [Source:HGNC Symbol;Acc:26292]
	ENSG00000156113	33.1837	1.40752	0.328694	4.28217	1.85076e-05	0.00105351	KCNMA1	potassium large conductance calcium-activated channel, subfamily M, alpha member 1 [Source:HGNC Symbol;Acc:6284]
	ENSG00000151023	66.118	1.40697	0.409589	3.43507	0.000592391	0.0109096	ENKUR	enkurin, TRPC channel interacting protein [Source:HGNC Symbol;Acc:28388]
	ENSG00000135678	278.361	1.40162	0.310209	4.5183	6.23377e-06	0.000513236	CPM	carboxypeptidase M [Source:HGNC Symbol;Acc:2311]
	ENSG00000165409	9.22361	1.40119	0.383621	3.65253	0.000259666	0.00623413	TSHR	thyroid stimulating hormone receptor [Source:HGNC Symbol;Acc:12373]
	ENSG00000248905	623.027	1.3977	0.414979	3.36811	0.000756851	0.012816	FMN1	formin 1 [Source:HGNC Symbol;Acc:3768]
	ENSG00000137393	1053.8	1.39682	0.332715	4.19824	2.68999e-05	0.00134793	RNF144B	ring finger protein 144B [Source:HGNC Symbol;Acc:21578]
	ENSG00000153162	79.9753	1.39622	0.306223	4.55949	5.12781e-06	0.000453889	BMP6	bone morphogenetic protein 6 [Source:HGNC Symbol;Acc:1073]
	ENSG00000125900	12.714	1.38971	0.391019	3.55406	0.000379334	0.00794291	SIRPD	signal-regulatory protein delta [Source:HGNC Symbol;Acc:16248]
	ENSG00000112984	10.8714	1.37741	0.331895	4.15014	3.3227e-05	0.00156542	KIF20A	kinesin family member 20A [Source:HGNC Symbol;Acc:9787]
	ENSG00000163221	1121.72	1.37474	0.286946	4.79094	1.66004e-06	0.000206339	S100A12	S100 calcium binding protein A12 [Source:HGNC Symbol;Acc:10489]
	ENSG00000154277	4.71138	1.37184	0.382543	3.58611	0.000335646	0.00728528	UCHL1	ubiquitin carboxyl-terminal esterase L1 (ubiquitin thiolesterase) [Source:HGNC Symbol;Acc:12513]
	ENSG00000166527	140.051	1.3701	0.270291	5.069	3.99921e-07	7.9142e-05	CLEC4D	C-type lectin domain family 4, member D [Source:HGNC Symbol;Acc:14554]
	ENSG00000101162	1318.99	1.36915	0.377317	3.62865	0.000284902	0.00653584	TUBB1	tubulin, beta 1 class VI [Source:HGNC Symbol;Acc:16257]
	ENSG00000228695	350.579	1.36637	0.31392	4.35259	1.34536e-05	0.000870065	CES1P1	carboxylesterase 1 pseudogene 1 [Source:HGNC Symbol;Acc:18546]
	ENSG00000010319	16.66	1.35397	0.300085	4.51195	6.42338e-06	0.000517504	SEMA3G	sema domain, immunoglobulin domain (Ig), short basic domain, secreted, (semaphorin) 3G [Source:HGNC Symbol;Acc:30400]
	ENSG00000174460	15.1155	1.35271	0.317386	4.26204	2.02571e-05	0.00111609	ZCCHC12	zinc finger, CCHC domain containing 12 [Source:HGNC Symbol;Acc:27273]
	ENSG00000198848	716.79	1.35201	0.311506	4.34023	1.42333e-05	0.000895309	CES1	carboxylesterase 1 [Source:HGNC Symbol;Acc:1863]
	ENSG00000124491	2136.9	1.34727	0.342017	3.93919	8.17572e-05	0.00288305	F13A1	coagulation factor XIII, A1 polypeptide [Source:HGNC Symbol;Acc:3531]
	ENSG00000187800	92.015	1.3456	0.359182	3.7463	0.000179465	0.0047891	PEAR1	platelet endothelial aggregation receptor 1 [Source:HGNC Symbol;Acc:33631]
	ENSG00000018280	3229.26	1.34103	0.222801	6.01898	1.75519e-09	1.70897e-06	SLC11A1	solute carrier family 11 (proton-coupled divalent metal ion transporter), member 1 [Source:HGNC Symbol;Acc:10907]
	ENSG00000198019	221.27	1.34058	0.40102	3.34294	0.000828968	0.0136546	FCGR1B	Fc fragment of IgG, high affinity Ib, receptor (CD64) [Source:HGNC Symbol;Acc:3614]
	ENSG00000017427	5.78738	1.33991	0.451464	2.96792	0.00299823	0.0315555	IGF1	insulin-like growth factor 1 (somatomedin C) [Source:HGNC Symbol;Acc:5464]
	ENSG00000150337	270.784	1.33943	0.393197	3.40651	0.000657996	0.0117794	FCGR1A	Fc fragment of IgG, high affinity Ia, receptor (CD64) [Source:HGNC Symbol;Acc:3613]
	ENSG00000005249	745.131	1.33927	0.370373	3.61602	0.000299172	0.0067568	PRKAR2B	protein kinase, cAMP-dependent, regulatory, type II, beta [Source:HGNC Symbol;Acc:9392]
	ENSG00000260765	79.0299	1.33876	0.308475	4.33993	1.42526e-05	0.000895309	CES1P2	carboxylesterase 1 pseudogene 2 [Source:HGNC Symbol;Acc:48928]
	ENSG00000259337	5.13265	1.3382	0.429901	3.11282	0.00185312	0.0230503	IGHV1OR15-2	immunoglobulin heavy variable 1/OR15-2 (pseudogene) [Source:HGNC Symbol;Acc:5564]
	ENSG00000024526	7.25071	1.33729	0.376237	3.55437	0.000378879	0.00794287	DEPDC1	DEP domain containing 1 [Source:HGNC Symbol;Acc:22949]
	ENSG00000164125	639.413	1.33398	0.339563	3.92852	8.54688e-05	0.00294131	FAM198B	family with sequence similarity 198, member B [Source:HGNC Symbol;Acc:25312]
	ENSG00000145685	574.026	1.33313	0.273665	4.8714	1.10809e-06	0.000158433	LHFPL2	lipoma HMGIC fusion partner-like 2 [Source:HGNC Symbol;Acc:6588]
	ENSG00000126787	21.6824	1.32165	0.314822	4.19808	2.69187e-05	0.00134793	DLGAP5	discs, large (Drosophila) homolog-associated protein 5 [Source:HGNC Symbol;Acc:16864]
	ENSG00000184702	134.247	1.31374	0.387692	3.38862	0.000702462	0.0122868	38596	septin 5 [Source:HGNC Symbol;Acc:9164]
	ENSG00000183722	16.2062	1.3137	0.387548	3.38978	0.000699484	0.0122592	LHFP	lipoma HMGIC fusion partner [Source:HGNC Symbol;Acc:6586]
	ENSG00000061918	63.4695	1.31309	0.372916	3.52113	0.000429709	0.00863656	GUCY1B3	guanylate cyclase 1, soluble, beta 3 [Source:HGNC Symbol;Acc:4687]
	ENSG00000143546	7083.65	1.31114	0.29055	4.5126	6.40376e-06	0.000517504	S100A8	S100 calcium binding protein A8 [Source:HGNC Symbol;Acc:10498]
	ENSG00000162444	260.587	1.31014	0.289427	4.52668	5.99188e-06	0.000505153	RBP7	retinol binding protein 7, cellular [Source:HGNC Symbol;Acc:30316]
	ENSG00000085733	195.413	1.30792	0.380216	3.43995	0.000581827	0.0108195	CTTN	cortactin [Source:HGNC Symbol;Acc:3338]
	ENSG00000171051	1781.88	1.30744	0.277386	4.71344	2.43574e-06	0.000279011	FPR1	formyl peptide receptor 1 [Source:HGNC Symbol;Acc:3826]
	ENSG00000123700	16.3912	1.30647	0.342842	3.81072	0.000138561	0.00400729	KCNJ2	potassium inwardly-rectifying channel, subfamily J, member 2 [Source:HGNC Symbol;Acc:6263]
	ENSG00000127831	38.7821	1.29847	0.316239	4.10599	4.02581e-05	0.00178095	VIL1	villin 1 [Source:HGNC Symbol;Acc:12690]
	ENSG00000127920	338.562	1.29719	0.382142	3.39451	0.000687518	0.0121222	GNG11	guanine nucleotide binding protein (G protein), gamma 11 [Source:HGNC Symbol;Acc:4403]
	ENSG00000233381	6.35102	1.2864	0.416824	3.0862	0.00202734	0.0243031	AK4P3	adenylate kinase 4 pseudogene 3 [Source:HGNC Symbol;Acc:21596]
	ENSG00000169902	288.679	1.28245	0.322923	3.9714	7.14524e-05	0.00265313	TPST1	tyrosylprotein sulfotransferase 1 [Source:HGNC Symbol;Acc:12020]
	ENSG00000104611	12.246	1.28094	0.391545	3.27151	0.00106976	0.0161347	SH2D4A	SH2 domain containing 4A [Source:HGNC Symbol;Acc:26102]
	ENSG00000082781	135.601	1.27934	0.335573	3.81241	0.000137616	0.00399976	ITGB5	integrin, beta 5 [Source:HGNC Symbol;Acc:6160]
	ENSG00000121211	5.62746	1.2785	0.418169	3.05737	0.00223286	0.0258989	MND1	meiotic nuclear divisions 1 homolog (S. cerevisiae) [Source:HGNC Symbol;Acc:24839]
	ENSG00000197506	9.74792	1.27737	0.43873	2.91151	0.00359689	0.0353978	SLC28A3	solute carrier family 28 (concentrative nucleoside transporter), member 3 [Source:HGNC Symbol;Acc:16484]
	ENSG00000162367	62.0086	1.27545	0.332249	3.83884	0.000123618	0.00374186	TAL1	T-cell acute lymphocytic leukemia 1 [Source:HGNC Symbol;Acc:11556]
	ENSG00000134755	106.492	1.26973	0.397474	3.19449	0.00140076	0.0193905	DSC2	desmocollin 2 [Source:HGNC Symbol;Acc:3036]
	ENSG00000106688	3.8146	1.26857	0.407059	3.11643	0.00183056	0.0228997	SLC1A1	solute carrier family 1 (neuronal/epithelial high affinity glutamate transporter, system Xag), member 1 [Source:HGNC Symbol;Acc:10939]
	ENSG00000163220	18313.7	1.26755	0.286092	4.43057	9.39858e-06	0.000656253	S100A9	S100 calcium binding protein A9 [Source:HGNC Symbol;Acc:10499]
	ENSG00000072952	56.0519	1.26749	0.253516	4.99965	5.7435e-07	9.97525e-05	MRVI1	murine retrovirus integration site 1 homolog [Source:HGNC Symbol;Acc:7237]
	ENSG00000134463	64.3936	1.26483	0.279442	4.52629	6.00295e-06	0.000505153	ECHDC3	enoyl CoA hydratase domain containing 3 [Source:HGNC Symbol;Acc:23489]
	ENSG00000135636	724.697	1.26429	0.280456	4.50798	6.54475e-06	0.000521379	DYSF	dysferlin [Source:HGNC Symbol;Acc:3097]
	ENSG00000182585	10.8594	1.25053	0.41029	3.04791	0.00230441	0.0264417	EPGN	epithelial mitogen [Source:HGNC Symbol;Acc:17470]
	ENSG00000128918	9.09449	1.24362	0.322995	3.85028	0.000117984	0.0036663	ALDH1A2	aldehyde dehydrogenase 1 family, member A2 [Source:HGNC Symbol;Acc:15472]
	ENSG00000124145	252.147	1.24331	0.307203	4.0472	5.18339e-05	0.00210775	SDC4	syndecan 4 [Source:HGNC Symbol;Acc:10661]
	ENSG00000136634	191.999	1.24221	0.241731	5.13882	2.76473e-07	6.0209e-05	IL10	interleukin 10 [Source:HGNC Symbol;Acc:5962]
	ENSG00000137462	2389.44	1.23541	0.293702	4.20633	2.59548e-05	0.00132619	TLR2	toll-like receptor 2 [Source:HGNC Symbol;Acc:11848]
	ENSG00000163993	37.611	1.23469	0.249602	4.94662	7.55114e-07	0.000117116	S100P	S100 calcium binding protein P [Source:HGNC Symbol;Acc:10504]
	ENSG00000184985	19.6645	1.23317	0.325969	3.78308	0.000154897	0.00433662	SORCS2	sortilin-related VPS10 domain containing receptor 2 [Source:HGNC Symbol;Acc:16698]
	ENSG00000250334	67.3548	1.22796	0.315565	3.89131	9.97045e-05	0.00329081	LINC00989	long intergenic non-protein coding RNA 989 [Source:HGNC Symbol;Acc:48918]
	ENSG00000135838	297.992	1.22614	0.226787	5.40658	6.42392e-08	2.18406e-05	NPL	N-acetylneuraminate pyruvate lyase (dihydrodipicolinate synthase) [Source:HGNC Symbol;Acc:16781]
	ENSG00000158089	11.5628	1.2244	0.323743	3.78201	0.000155565	0.00434837	GALNT14	UDP-N-acetyl-alpha-D-galactosamine:polypeptide N-acetylgalactosaminyltransferase 14 (GalNAc-T14) [Source:HGNC Symbol;Acc:22946]
	ENSG00000161544	7.94788	1.21367	0.383384	3.16568	0.00154719	0.0204597	CYGB	cytoglobin [Source:HGNC Symbol;Acc:16505]
	ENSG00000169413	519.745	1.20968	0.231591	5.22335	1.75718e-07	4.52888e-05	RNASE6	ribonuclease, RNase A family, k6 [Source:HGNC Symbol;Acc:10048]
	ENSG00000011105	64.1776	1.20535	0.312719	3.85443	0.000116	0.00363573	TSPAN9	tetraspanin 9 [Source:HGNC Symbol;Acc:21640]
	ENSG00000140044	985.335	1.20492	0.286971	4.19877	2.68366e-05	0.00134793	JDP2	Jun dimerization protein 2 [Source:HGNC Symbol;Acc:17546]
	ENSG00000165702	97.9379	1.20291	0.338223	3.55655	0.000375757	0.00789999	GFI1B	growth factor independent 1B transcription repressor [Source:HGNC Symbol;Acc:4238]
	ENSG00000169313	36.4097	1.19903	0.3829	3.13146	0.00173941	0.0220267	P2RY12	purinergic receptor P2Y, G-protein coupled, 12 [Source:HGNC Symbol;Acc:18124]
	ENSG00000185978	5.95314	1.19889	0.317683	3.77387	0.000160737	0.00445035	H2AFB3	H2A histone family, member B3 [Source:HGNC Symbol;Acc:14455]
	ENSG00000070019	9.93079	1.19696	0.331496	3.61079	0.000305265	0.00686787	GUCY2C	guanylate cyclase 2C (heat stable enterotoxin receptor) [Source:HGNC Symbol;Acc:4688]
	ENSG00000169439	199.971	1.19358	0.395109	3.02089	0.0025203	0.0280286	SDC2	syndecan 2 [Source:HGNC Symbol;Acc:10659]
	ENSG00000154146	1437.14	1.19314	0.314653	3.79193	0.000149483	0.00421873	NRGN	neurogranin (protein kinase C substrate, RC3) [Source:HGNC Symbol;Acc:8000]
	ENSG00000150681	680.457	1.19255	0.357443	3.33633	0.000848926	0.0138305	RGS18	regulator of G-protein signaling 18 [Source:HGNC Symbol;Acc:14261]
	ENSG00000111052	90.4344	1.19149	0.244624	4.87072	1.11191e-06	0.000158433	LIN7A	lin-7 homolog A (C. elegans) [Source:HGNC Symbol;Acc:17787]
	ENSG00000180573	874.842	1.19092	0.334117	3.56437	0.000364727	0.00776437	HIST1H2AC	histone cluster 1, H2ac [Source:HGNC Symbol;Acc:4733]
	ENSG00000162366	29.0217	1.18818	0.326911	3.63456	0.000278455	0.00649032	PDZK1IP1	PDZK1 interacting protein 1 [Source:HGNC Symbol;Acc:16887]
	ENSG00000133216	62.6943	1.18682	0.30944	3.83537	0.000125374	0.00377544	EPHB2	EPH receptor B2 [Source:HGNC Symbol;Acc:3393]
	ENSG00000134548	29.5324	1.18446	0.380224	3.11517	0.00183842	0.0229336	C12orf39	chromosome 12 open reading frame 39 [Source:HGNC Symbol;Acc:28139]
	ENSG00000105507	21.5758	1.17665	0.423955	2.77542	0.00551301	0.0467899	CABP5	calcium binding protein 5 [Source:HGNC Symbol;Acc:13714]
	ENSG00000164124	51.6121	1.17461	0.301095	3.90111	9.57524e-05	0.00320433	TMEM144	transmembrane protein 144 [Source:HGNC Symbol;Acc:25633]
	ENSG00000093134	185.93	1.17257	0.195218	6.00648	1.89598e-09	1.74889e-06	VNN3	vanin 3 [Source:HGNC Symbol;Acc:16431]
	ENSG00000047648	44.1816	1.17133	0.316936	3.69581	0.000219185	0.00555925	ARHGAP6	Rho GTPase activating protein 6 [Source:HGNC Symbol;Acc:676]
	ENSG00000169403	975.283	1.1713	0.204583	5.72533	1.03234e-08	5.8364e-06	PTAFR	platelet-activating factor receptor [Source:HGNC Symbol;Acc:9582]
	ENSG00000211895	6489.97	1.16788	0.188551	6.19397	5.86693e-10	6.85492e-07	IGHA1	immunoglobulin heavy constant alpha 1 [Source:HGNC Symbol;Acc:5478]
	ENSG00000103196	461.699	1.16759	0.327173	3.56874	0.000358709	0.00765663	CRISPLD2	cysteine-rich secretory protein LCCL domain containing 2 [Source:HGNC Symbol;Acc:25248]
	ENSG00000008394	150.123	1.16754	0.262563	4.44671	8.71952e-06	0.000628882	MGST1	microsomal glutathione S-transferase 1 [Source:HGNC Symbol;Acc:7061]
	ENSG00000263535	7.55914	1.1668	0.367795	3.17242	0.00151175	0.0202686	AK4P1	adenylate kinase 4 pseudogene 1 [Source:HGNC Symbol;Acc:364]
	ENSG00000038427	12010.1	1.16664	0.329206	3.54381	0.000394396	0.00813198	VCAN	versican [Source:HGNC Symbol;Acc:2464]
	ENSG00000131724	1065.25	1.15294	0.299156	3.85398	0.000116211	0.00363573	IL13RA1	interleukin 13 receptor, alpha 1 [Source:HGNC Symbol;Acc:5974]
	ENSG00000211890	2588.2	1.15053	0.184432	6.23824	4.42515e-10	5.94856e-07	IGHA2	immunoglobulin heavy constant alpha 2 (A2m marker) [Source:HGNC Symbol;Acc:5479]
	ENSG00000136929	37.1461	1.15026	0.326747	3.52035	0.000430977	0.0086505	HEMGN	hemogen [Source:HGNC Symbol;Acc:17509]
	ENSG00000225873	14.1891	1.15024	0.296158	3.88386	0.000102811	0.00335439	LINC00694	long intergenic non-protein coding RNA 694 [Source:HGNC Symbol;Acc:44570]
	ENSG00000019169	193.747	1.1471	0.369002	3.10866	0.00187936	0.0232282	MARCO	macrophage receptor with collagenous structure [Source:HGNC Symbol;Acc:6895]
	ENSG00000163563	1114.52	1.14607	0.314595	3.64299	0.000269487	0.00634816	MNDA	myeloid cell nuclear differentiation antigen [Source:HGNC Symbol;Acc:7183]
	ENSG00000203817	41.2077	1.14304	0.264218	4.32613	1.51755e-05	0.000936498	FAM72C	family with sequence similarity 72, member C [Source:HGNC Symbol;Acc:30602]
	ENSG00000228158	104.898	1.13678	0.283927	4.00376	6.2344e-05	0.00242964	TLE1P1	transducin-like enhancer of split 1 pseudogene 1 [Source:HGNC Symbol;Acc:39438]
	ENSG00000125384	1051.71	1.13519	0.213042	5.32851	9.90207e-08	2.86064e-05	PTGER2	prostaglandin E receptor 2 (subtype EP2), 53kDa [Source:HGNC Symbol;Acc:9594]
	ENSG00000205595	1857.75	1.13283	0.295087	3.83896	0.000123556	0.00374186	AREGB	amphiregulin B [Source:HGNC Symbol;Acc:34509]
	ENSG00000227825	106.903	1.13123	0.247293	4.57444	4.77501e-06	0.000437403	SLC9A7P1	solute carrier family 9, subfamily A (NHE7, cation proton antiporter 7), member 7 pseudogene 1 [Source:HGNC Symbol;Acc:32679]
	ENSG00000106366	173.365	1.12989	0.371744	3.03942	0.00237035	0.0269234	SERPINE1	serpin peptidase inhibitor, clade E (nexin, plasminogen activator inhibitor type 1), member 1 [Source:HGNC Symbol;Acc:8583]
	ENSG00000101187	215.351	1.12793	0.356198	3.16657	0.00154246	0.0204365	SLCO4A1	solute carrier organic anion transporter family, member 4A1 [Source:HGNC Symbol;Acc:10953]
	ENSG00000109321	1909.31	1.12729	0.293377	3.84245	0.000121812	0.00372948	AREG	amphiregulin [Source:HGNC Symbol;Acc:651]
	ENSG00000197405	5381.53	1.12689	0.209643	5.37528	7.6464e-08	2.39305e-05	C5AR1	complement component 5a receptor 1 [Source:HGNC Symbol;Acc:1338]
	ENSG00000065534	162.278	1.12641	0.36744	3.06557	0.00217258	0.0254003	MYLK	myosin light chain kinase [Source:HGNC Symbol;Acc:7590]
	ENSG00000157554	8.83982	1.12574	0.279515	4.02746	5.6383e-05	0.00224584	ERG	v-ets avian erythroblastosis virus E26 oncogene homolog [Source:HGNC Symbol;Acc:3446]
	ENSG00000211892	1336.11	1.12115	0.21502	5.21419	1.8462e-07	4.55724e-05	IGHG4	immunoglobulin heavy constant gamma 4 (G4m marker) [Source:HGNC Symbol;Acc:5528]
	ENSG00000211644	118.475	1.11997	0.146958	7.62102	2.51686e-14	1.47035e-10	IGLV1-51	immunoglobulin lambda variable 1-51 [Source:HGNC Symbol;Acc:5882]
	ENSG00000178162	5.06913	1.11944	0.349903	3.19928	0.00137771	0.0191937	FAR2P2	fatty acyl CoA reductase 2 pseudogene 2 [Source:HGNC Symbol;Acc:49279]
	ENSG00000105889	12.4953	1.11913	0.326196	3.43085	0.000601695	0.0110307	STEAP1B	STEAP family member 1B [Source:HGNC Symbol;Acc:41907]
	ENSG00000136842	13.7326	1.11865	0.32679	3.42314	0.000619011	0.0112539	TMOD1	tropomodulin 1 [Source:HGNC Symbol;Acc:11871]
	ENSG00000144677	128.257	1.11762	0.346947	3.2213	0.0012761	0.0181585	CTDSPL	CTD (carboxy-terminal domain, RNA polymerase II, polypeptide A) small phosphatase-like [Source:HGNC Symbol;Acc:16890]
	ENSG00000196781	1159.39	1.11484	0.296062	3.76556	0.000166176	0.00457664	TLE1	transducin-like enhancer of split 1 (E(sp1) homolog, Drosophila) [Source:HGNC Symbol;Acc:11837]
	ENSG00000229754	260.278	1.11468	0.386982	2.88045	0.00397102	0.0377624	CXCR2P1	chemokine (C-X-C motif) receptor 2 pseudogene 1 [Source:HGNC Symbol;Acc:6028]
	ENSG00000155254	204.035	1.11309	0.323206	3.4439	0.000573396	0.010725	MARVELD1	MARVEL domain containing 1 [Source:HGNC Symbol;Acc:28674]
	ENSG00000120903	16.5519	1.11216	0.347182	3.20339	0.00135822	0.0189637	CHRNA2	cholinergic receptor, nicotinic, alpha 2 (neuronal) [Source:HGNC Symbol;Acc:1956]
	ENSG00000144668	20.4585	1.11187	0.288046	3.86005	0.000113366	0.00359785	ITGA9	integrin, alpha 9 [Source:HGNC Symbol;Acc:6145]
	ENSG00000243404	11.8464	1.11011	0.260307	4.2646	2.00258e-05	0.00111067	RPL35AP32	ribosomal protein L35a pseudogene 32 [Source:HGNC Symbol;Acc:36269]
	ENSG00000224201	5.5773	1.10708	0.347033	3.19012	0.00142214	0.0195032	PNMA6A	paraneoplastic Ma antigen family member 6A [Source:HGNC Symbol;Acc:28248]
	ENSG00000139132	439.688	1.10424	0.332108	3.32494	0.000884391	0.0141818	FGD4	FYVE, RhoGEF and PH domain containing 4 [Source:HGNC Symbol;Acc:19125]
	ENSG00000186583	5.11472	1.10375	0.385213	2.8653	0.00416612	0.0389416	SPATC1	spermatogenesis and centriole associated 1 [Source:HGNC Symbol;Acc:30510]
	ENSG00000115009	49.4489	1.10188	0.287853	3.82793	0.000129226	0.00383345	CCL20	chemokine (C-C motif) ligand 20 [Source:HGNC Symbol;Acc:10619]
	ENSG00000138180	19.5167	1.0977	0.339064	3.23745	0.00120603	0.017483	CEP55	centrosomal protein 55kDa [Source:HGNC Symbol;Acc:1161]
	ENSG00000253755	1001.69	1.09753	0.206012	5.32751	9.95658e-08	2.86064e-05	IGHGP	immunoglobulin heavy constant gamma P (non-functional) [Source:HGNC Symbol;Acc:5529]
	ENSG00000180190	22.5756	1.09546	0.360375	3.03977	0.00236759	0.0269222	TDRP	testis development related protein [Source:HGNC Symbol;Acc:26951]
	ENSG00000211896	4412.52	1.09428	0.269784	4.05615	4.9889e-05	0.00205098	IGHG1	immunoglobulin heavy constant gamma 1 (G1m marker) [Source:HGNC Symbol;Acc:5525]
	ENSG00000178445	23.4259	1.09394	0.25766	4.24566	2.17953e-05	0.00117534	GLDC	glycine dehydrogenase (decarboxylating) [Source:HGNC Symbol;Acc:4313]
	ENSG00000211958	11.2472	1.09227	0.260772	4.18859	2.80693e-05	0.00138186	IGHV3-38	immunoglobulin heavy variable 3-38 (non-functional) [Source:HGNC Symbol;Acc:5601]
	ENSG00000072422	75.5813	1.08952	0.27697	3.93371	8.36461e-05	0.00291448	RHOBTB1	Rho-related BTB domain containing 1 [Source:HGNC Symbol;Acc:18738]
	ENSG00000225698	57.4228	1.08886	0.210931	5.16214	2.44147e-07	5.41635e-05	IGHV3-72	immunoglobulin heavy variable 3-72 [Source:HGNC Symbol;Acc:5622]
	ENSG00000134830	182.342	1.08517	0.226383	4.79349	1.63904e-06	0.000205184	C5AR2	complement component 5a receptor 2 [Source:HGNC Symbol;Acc:4527]
	ENSG00000186185	13.4334	1.08474	0.304643	3.56068	0.000369891	0.00782936	KIF18B	kinesin family member 18B [Source:HGNC Symbol;Acc:27102]
	ENSG00000227695	5.99681	1.08408	0.334781	3.23819	0.00120292	0.017467	DNMBP-AS1	DNMBP antisense RNA 1 [Source:HGNC Symbol;Acc:20431]
	ENSG00000185340	167.296	1.08397	0.299611	3.61793	0.000296964	0.00673298	GAS2L1	growth arrest-specific 2 like 1 [Source:HGNC Symbol;Acc:16955]
	ENSG00000166803	35.9946	1.08251	0.261366	4.14175	3.44666e-05	0.00161083	KIAA0101	KIAA0101 [Source:HGNC Symbol;Acc:28961]
	ENSG00000169860	122.601	1.08177	0.343158	3.1524	0.00161935	0.0210227	P2RY1	purinergic receptor P2Y, G-protein coupled, 1 [Source:HGNC Symbol;Acc:8539]
	ENSG00000214274	18.5811	1.07985	0.305909	3.52997	0.0004156	0.00843034	ANG	angiogenin, ribonuclease, RNase A family, 5 [Source:HGNC Symbol;Acc:483]
	ENSG00000087237	15.918	1.07834	0.340282	3.16897	0.00152982	0.0203732	CETP	cholesteryl ester transfer protein, plasma [Source:HGNC Symbol;Acc:1869]
	ENSG00000157557	2121.22	1.07541	0.27267	3.944	8.01346e-05	0.00285229	ETS2	v-ets avian erythroblastosis virus E26 oncogene homolog 2 [Source:HGNC Symbol;Acc:3489]
	ENSG00000256235	529.424	1.07434	0.234427	4.58283	4.58721e-06	0.00043457	SMIM3	small integral membrane protein 3 [Source:HGNC Symbol;Acc:30248]
	ENSG00000112053	9.1823	1.07122	0.348561	3.07328	0.00211723	0.0249541	SLC26A8	solute carrier family 26 (anion exchanger), member 8 [Source:HGNC Symbol;Acc:14468]
	ENSG00000215784	79.981	1.07107	0.23241	4.60856	4.05467e-06	0.000396996	FAM72D	family with sequence similarity 72, member D [Source:HGNC Symbol;Acc:33593]
	ENSG00000186047	23.4689	1.07097	0.275425	3.88844	0.000100889	0.00331743	DLEU7	deleted in lymphocytic leukemia, 7 [Source:HGNC Symbol;Acc:17567]
	ENSG00000105246	11.994	1.07046	0.317413	3.37244	0.000745055	0.0127193	EBI3	Epstein-Barr virus induced 3 [Source:HGNC Symbol;Acc:3129]
	ENSG00000235961	5.85386	1.06857	0.349201	3.06003	0.00221312	0.025738	PNMA6C	paraneoplastic Ma antigen family member 6C [Source:HGNC Symbol;Acc:41914]
	ENSG00000211893	1796.91	1.06828	0.181456	5.88723	3.92712e-09	2.75307e-06	IGHG2	immunoglobulin heavy constant gamma 2 (G2m marker) [Source:HGNC Symbol;Acc:5526]
	ENSG00000147883	26.0569	1.06795	0.279323	3.82336	0.000131643	0.00386463	CDKN2B	cyclin-dependent kinase inhibitor 2B (p15, inhibits CDK4) [Source:HGNC Symbol;Acc:1788]
	ENSG00000211897	1740.84	1.06691	0.217662	4.90167	9.50244e-07	0.000141135	IGHG3	immunoglobulin heavy constant gamma 3 (G3m marker) [Source:HGNC Symbol;Acc:5527]
	ENSG00000243629	5.02814	1.06659	0.314801	3.38813	0.000703718	0.0122908	LINC00880	long intergenic non-protein coding RNA 880 [Source:HGNC Symbol;Acc:27948]
	ENSG00000168306	5.28245	1.06547	0.363141	2.93403	0.00334587	0.0336258	ACOX2	acyl-CoA oxidase 2, branched chain [Source:HGNC Symbol;Acc:120]
	ENSG00000064300	13.568	1.06271	0.315276	3.37073	0.000749687	0.0127193	NGFR	nerve growth factor receptor [Source:HGNC Symbol;Acc:7809]
	ENSG00000184661	21.3969	1.06235	0.289473	3.66994	0.000242606	0.00596671	CDCA2	cell division cycle associated 2 [Source:HGNC Symbol;Acc:14623]
	ENSG00000162722	181.271	1.06215	0.338839	3.13468	0.00172042	0.0218789	TRIM58	tripartite motif containing 58 [Source:HGNC Symbol;Acc:24150]
	ENSG00000124635	78.5136	1.05994	0.267652	3.96016	7.48991e-05	0.00274046	HIST1H2BJ	histone cluster 1, H2bj [Source:HGNC Symbol;Acc:4761]
	ENSG00000163554	4.54984	1.057	0.377004	2.80368	0.00505223	0.0442234	SPTA1	spectrin, alpha, erythrocytic 1 (elliptocytosis 2) [Source:HGNC Symbol;Acc:11272]
	ENSG00000187554	150.157	1.05356	0.308809	3.4117	0.000645601	0.0116049	TLR5	toll-like receptor 5 [Source:HGNC Symbol;Acc:11851]
	ENSG00000090889	14.4735	1.04976	0.328738	3.1933	0.00140656	0.0194258	KIF4A	kinesin family member 4A [Source:HGNC Symbol;Acc:13339]
	ENSG00000156206	13.8423	1.04898	0.355771	2.94848	0.0031934	0.0327678	C15orf26	chromosome 15 open reading frame 26 [Source:HGNC Symbol;Acc:26782]
	ENSG00000171105	317.644	1.04708	0.241938	4.3279	1.50539e-05	0.000932277	INSR	insulin receptor [Source:HGNC Symbol;Acc:6091]
	ENSG00000136848	21.342	1.0462	0.261383	4.00257	6.26575e-05	0.00242964	DAB2IP	DAB2 interacting protein [Source:HGNC Symbol;Acc:17294]
	ENSG00000145416	1304.15	1.04567	0.218723	4.78078	1.74621e-06	0.000212528	36951	membrane-associated ring finger (C3HC4) 1, E3 ubiquitin protein ligase [Source:HGNC Symbol;Acc:26077]
	ENSG00000211670	17.3772	1.04147	0.253677	4.10551	4.03422e-05	0.00178095	IGLV3-9	immunoglobulin lambda variable 3-9 (gene/pseudogene) [Source:HGNC Symbol;Acc:5918]
	ENSG00000184389	4.59487	1.03918	0.371279	2.79893	0.00512723	0.0445512	A3GALT2	alpha 1,3-galactosyltransferase 2 [Source:HGNC Symbol;Acc:30005]
	ENSG00000165480	11.6635	1.03388	0.30018	3.4442	0.000572752	0.0107244	SKA3	spindle and kinetochore associated complex subunit 3 [Source:HGNC Symbol;Acc:20262]
	ENSG00000008516	137.454	1.03368	0.230242	4.48955	7.13743e-06	0.000548957	MMP25	matrix metallopeptidase 25 [Source:HGNC Symbol;Acc:14246]
	ENSG00000256581	8.25258	1.03024	0.351174	2.93369	0.00334955	0.0336258	NLRP9P	NLR family, pyrin domain containing 9 pseudogene [Source:HGNC Symbol;Acc:29888]
	ENSG00000161640	52.3042	1.02705	0.256464	4.00464	6.2111e-05	0.00242964	SIGLEC11	sialic acid binding Ig-like lectin 11 [Source:HGNC Symbol;Acc:15622]
	ENSG00000163739	199.237	1.02589	0.229154	4.47687	7.57468e-06	0.000572215	CXCL1	chemokine (C-X-C motif) ligand 1 (melanoma growth stimulating activity, alpha) [Source:HGNC Symbol;Acc:4602]
	ENSG00000004809	21.0742	1.02586	0.329332	3.11496	0.0018397	0.0229336	SLC22A16	solute carrier family 22 (organic cation/carnitine transporter), member 16 [Source:HGNC Symbol;Acc:20302]
	ENSG00000170866	557.611	1.0251	0.314537	3.25906	0.00111783	0.0165906	LILRA3	leukocyte immunoglobulin-like receptor, subfamily A (without TM domain), member 3 [Source:HGNC Symbol;Acc:6604]
	ENSG00000117289	45501.4	1.02422	0.318071	3.2201	0.00128146	0.018169	TXNIP	thioredoxin interacting protein [Source:HGNC Symbol;Acc:16952]
	ENSG00000005381	54.4503	1.02321	0.228345	4.48099	7.42983e-06	0.000568626	MPO	myeloperoxidase [Source:HGNC Symbol;Acc:7218]
	ENSG00000211637	62.1655	1.02042	0.197144	5.17602	2.26664e-07	5.29669e-05	IGLV4-69	immunoglobulin lambda variable 4-69 [Source:HGNC Symbol;Acc:5921]
	ENSG00000271620	14.0922	1.02026	0.21767	4.68718	2.76998e-06	0.000299671	IGHV3OR16-7	immunoglobulin heavy variable 3/OR16-7 (pseudogene) [Source:HGNC Symbol;Acc:5642]
	ENSG00000101188	97.1064	1.01739	0.264798	3.84214	0.000121969	0.00372948	NTSR1	neurotensin receptor 1 (high affinity) [Source:HGNC Symbol;Acc:8039]
	ENSG00000084110	162.065	1.01679	0.20532	4.95219	7.33815e-07	0.000115417	HAL	histidine ammonia-lyase [Source:HGNC Symbol;Acc:4806]
	ENSG00000172889	17.9397	1.00957	0.354495	2.84792	0.00440059	0.0405706	EGFL7	EGF-like-domain, multiple 7 [Source:HGNC Symbol;Acc:20594]
	ENSG00000232973	27.484	1.00863	0.271814	3.71073	0.000206659	0.00534205	CYP1B1-AS1	CYP1B1 antisense RNA 1 [Source:HGNC Symbol;Acc:28543]
	ENSG00000165682	78.4926	1.00821	0.3487	2.89135	0.00383585	0.0370348	CLEC1B	C-type lectin domain family 1, member B [Source:HGNC Symbol;Acc:24356]
	ENSG00000007062	9.32821	1.0042	0.322086	3.1178	0.00182207	0.0228097	PROM1	prominin 1 [Source:HGNC Symbol;Acc:9454]
	ENSG00000089685	35.7952	1.00368	0.25732	3.90052	9.59874e-05	0.00320433	BIRC5	baculoviral IAP repeat containing 5 [Source:HGNC Symbol;Acc:593]
	ENSG00000106952	845.585	0.999432	0.28224	3.54107	0.000398512	0.00818795	TNFSF8	tumor necrosis factor (ligand) superfamily, member 8 [Source:HGNC Symbol;Acc:11938]
	ENSG00000117586	85.9273	0.99895	0.34653	2.88272	0.00394252	0.0376043	TNFSF4	tumor necrosis factor (ligand) superfamily, member 4 [Source:HGNC Symbol;Acc:11934]
	ENSG00000216863	8.71144	0.998364	0.325486	3.0673	0.00216	0.0253339	LY86-AS1	LY86 antisense RNA 1 [Source:HGNC Symbol;Acc:26593]
	ENSG00000152952	9.94015	0.99816	0.362105	2.75655	0.0058415	0.0487747	PLOD2	procollagen-lysine, 2-oxoglutarate 5-dioxygenase 2 [Source:HGNC Symbol;Acc:9082]
	ENSG00000111644	332.268	0.9981	0.295735	3.37498	0.000738212	0.012672	ACRBP	acrosin binding protein [Source:HGNC Symbol;Acc:17195]
	ENSG00000187699	262.621	0.997313	0.336134	2.96701	0.00300711	0.0315963	C2orf88	chromosome 2 open reading frame 88 [Source:HGNC Symbol;Acc:28191]
	ENSG00000243063	58.5098	0.996302	0.176486	5.64521	1.64979e-08	7.49407e-06	IGKV3-7	immunoglobulin kappa variable 3-7 (non-functional) [Source:HGNC Symbol;Acc:5821]
	ENSG00000166278	55.3549	0.996014	0.333238	2.9889	0.00279987	0.0301208	C2	complement component 2 [Source:HGNC Symbol;Acc:1248]
	ENSG00000169994	140.898	0.995801	0.249429	3.99232	6.5431e-05	0.00247143	MYO7B	myosin VIIB [Source:HGNC Symbol;Acc:7607]
	ENSG00000148926	293.465	0.994337	0.284979	3.48916	0.000484545	0.00947783	ADM	adrenomedullin [Source:HGNC Symbol;Acc:259]
	ENSG00000204103	3229.8	0.994146	0.220878	4.50089	6.76709e-06	0.000533799	MAFB	v-maf avian musculoaponeurotic fibrosarcoma oncogene homolog B [Source:HGNC Symbol;Acc:6408]
	ENSG00000105376	7.47589	0.98705	0.339873	2.90417	0.00368223	0.0359325	ICAM5	intercellular adhesion molecule 5, telencephalin [Source:HGNC Symbol;Acc:5348]
	ENSG00000171451	46.658	0.984409	0.223064	4.41312	1.01893e-05	0.000700304	DSEL	dermatan sulfate epimerase-like [Source:HGNC Symbol;Acc:18144]
	ENSG00000164920	44.8995	0.983701	0.198517	4.95524	7.22403e-07	0.000115417	OSR2	odd-skipped related transciption factor 2 [Source:HGNC Symbol;Acc:15830]
	ENSG00000197852	151.098	0.981512	0.229222	4.28193	1.85282e-05	0.00105351	FAM212B	family with sequence similarity 212, member B [Source:HGNC Symbol;Acc:28045]
	ENSG00000129173	16.4148	0.981161	0.294795	3.32828	0.000873835	0.0140891	E2F8	E2F transcription factor 8 [Source:HGNC Symbol;Acc:24727]
	ENSG00000145428	82.4483	0.981041	0.226201	4.33703	1.44423e-05	0.000903001	RNF175	ring finger protein 175 [Source:HGNC Symbol;Acc:27735]
	ENSG00000188610	98.1381	0.980127	0.235168	4.16777	3.076e-05	0.00148512	FAM72B	family with sequence similarity 72, member B [Source:HGNC Symbol;Acc:24805]
	ENSG00000134686	2168.44	0.977462	0.202811	4.81957	1.43865e-06	0.000189863	PHC2	polyhomeotic homolog 2 (Drosophila) [Source:HGNC Symbol;Acc:3183]
	ENSG00000185432	624.043	0.976557	0.194575	5.01892	5.19615e-07	9.48622e-05	METTL7A	methyltransferase like 7A [Source:HGNC Symbol;Acc:24550]
	ENSG00000172594	262.995	0.975144	0.284542	3.42706	0.000610144	0.0111506	SMPDL3A	sphingomyelin phosphodiesterase, acid-like 3A [Source:HGNC Symbol;Acc:17389]
	ENSG00000185275	30.1463	0.973727	0.226671	4.29576	1.74093e-05	0.00102728	CD24P4	CD24 molecule pseudogene 4 [Source:HGNC Symbol;Acc:1649]
	ENSG00000105974	12.6792	0.965773	0.308111	3.1345	0.0017215	0.0218789	CAV1	caveolin 1, caveolae protein, 22kDa [Source:HGNC Symbol;Acc:1527]
	ENSG00000013016	358.691	0.964575	0.243199	3.96619	7.30307e-05	0.00268894	EHD3	EH-domain containing 3 [Source:HGNC Symbol;Acc:3244]
	ENSG00000240041	34.2309	0.957907	0.302914	3.16231	0.00156522	0.0206275	IGHJ4	immunoglobulin heavy joining 4 [Source:HGNC Symbol;Acc:5538]
	ENSG00000108846	244.203	0.956904	0.250713	3.81673	0.000135234	0.00393707	ABCC3	ATP-binding cassette, sub-family C (CFTR/MRP), member 3 [Source:HGNC Symbol;Acc:54]
	ENSG00000110799	49.135	0.955863	0.307227	3.11126	0.00186294	0.0231559	VWF	von Willebrand factor [Source:HGNC Symbol;Acc:12726]
	ENSG00000226435	8.84583	0.951902	0.32811	2.90117	0.00371772	0.03619	ANKRD18DP	ankyrin repeat domain 18D, pseudogene [Source:HGNC Symbol;Acc:28016]
	ENSG00000125810	2272.5	0.951239	0.260371	3.65339	0.000258798	0.00623034	CD93	CD93 molecule [Source:HGNC Symbol;Acc:15855]
	ENSG00000184005	42.6676	0.951045	0.261802	3.63269	0.000280486	0.00651963	ST6GALNAC3	ST6 (alpha-N-acetyl-neuraminyl-2,3-beta-galactosyl-1,3)-N-acetylgalactosaminide alpha-2,6-sialyltransferase 3 [Source:HGNC Symbol;Acc:19343]
	ENSG00000151948	415.033	0.950434	0.276623	3.43584	0.000590709	0.0108976	GLT1D1	glycosyltransferase 1 domain containing 1 [Source:HGNC Symbol;Acc:26483]
	ENSG00000145335	87.2842	0.949261	0.284467	3.33698	0.000846945	0.0138305	SNCA	synuclein, alpha (non A4 component of amyloid precursor) [Source:HGNC Symbol;Acc:11138]
	ENSG00000155926	2960.01	0.948309	0.196751	4.81984	1.43674e-06	0.000189863	SLA	Src-like-adaptor [Source:HGNC Symbol;Acc:10902]
	ENSG00000110203	38.5374	0.948208	0.255347	3.71341	0.000204488	0.00530155	FOLR3	folate receptor 3 (gamma) [Source:HGNC Symbol;Acc:3795]
	ENSG00000242550	19.8233	0.947559	0.300646	3.15174	0.00162298	0.0210487	SERPINB10	serpin peptidase inhibitor, clade B (ovalbumin), member 10 [Source:HGNC Symbol;Acc:8942]
	ENSG00000242265	441.42	0.945989	0.236849	3.99406	6.49516e-05	0.00246735	PEG10	paternally expressed 10 [Source:HGNC Symbol;Acc:14005]
	ENSG00000106004	52.0159	0.94573	0.212099	4.45891	8.23767e-06	0.000601966	HOXA5	homeobox A5 [Source:HGNC Symbol;Acc:5106]
	ENSG00000158477	20.471	0.944861	0.309876	3.04916	0.00229483	0.0264079	CD1A	CD1a molecule [Source:HGNC Symbol;Acc:1634]
	ENSG00000130830	962.579	0.943238	0.186097	5.06853	4.00902e-07	7.9142e-05	MPP1	membrane protein, palmitoylated 1, 55kDa [Source:HGNC Symbol;Acc:7219]
	ENSG00000142405	168.384	0.940612	0.243843	3.85745	0.000114576	0.00361811	NLRP12	NLR family, pyrin domain containing 12 [Source:HGNC Symbol;Acc:22938]
	ENSG00000196550	118.334	0.939788	0.223852	4.19825	2.68983e-05	0.00134793	FAM72A	family with sequence similarity 72, member A [Source:HGNC Symbol;Acc:24044]
	ENSG00000158825	239.084	0.939693	0.207328	4.5324	5.83186e-06	0.000498582	CDA	cytidine deaminase [Source:HGNC Symbol;Acc:1712]
	ENSG00000083454	821.808	0.939118	0.223916	4.19406	2.74e-05	0.00136037	P2RX5	purinergic receptor P2X, ligand-gated ion channel, 5 [Source:HGNC Symbol;Acc:8536]
	ENSG00000079308	353.044	0.938902	0.243058	3.86287	0.000112061	0.0035644	TNS1	tensin 1 [Source:HGNC Symbol;Acc:11973]
	ENSG00000091106	74.7411	0.938897	0.263734	3.56001	0.000370838	0.00783993	NLRC4	NLR family, CARD domain containing 4 [Source:HGNC Symbol;Acc:16412]
	ENSG00000174175	109.011	0.938615	0.263469	3.56252	0.00036731	0.00778413	SELP	selectin P (granule membrane protein 140kDa, antigen CD62) [Source:HGNC Symbol;Acc:10721]
	ENSG00000106772	44.5302	0.938477	0.235018	3.99322	6.51821e-05	0.00246735	PRUNE2	prune homolog 2 (Drosophila) [Source:HGNC Symbol;Acc:25209]
	ENSG00000198734	481.832	0.937497	0.219675	4.26765	1.9754e-05	0.00110365	F5	coagulation factor V (proaccelerin, labile factor) [Source:HGNC Symbol;Acc:3542]
	ENSG00000132465	3279.37	0.937195	0.253407	3.69837	0.000216985	0.00553549	IGJ	immunoglobulin J polypeptide, linker protein for immunoglobulin alpha and mu polypeptides [Source:HGNC Symbol;Acc:5713]
	ENSG00000164733	5404.79	0.93696	0.216477	4.32822	1.50317e-05	0.000932277	CTSB	cathepsin B [Source:HGNC Symbol;Acc:2527]
	ENSG00000059377	849.67	0.93631	0.209863	4.46153	8.1377e-06	0.000601966	TBXAS1	thromboxane A synthase 1 (platelet) [Source:HGNC Symbol;Acc:11609]
	ENSG00000241755	180.919	0.935826	0.217997	4.29283	1.7641e-05	0.00102728	IGKV1-9	immunoglobulin kappa variable 1-9 [Source:HGNC Symbol;Acc:5744]
	ENSG00000159339	319.733	0.935191	0.225304	4.15079	3.31331e-05	0.00156542	PADI4	peptidyl arginine deiminase, type IV [Source:HGNC Symbol;Acc:18368]
	ENSG00000123405	220.988	0.932693	0.297427	3.13587	0.00171345	0.0218401	NFE2	nuclear factor, erythroid 2 [Source:HGNC Symbol;Acc:7780]
	ENSG00000180871	49.9242	0.931421	0.31615	2.94614	0.00321767	0.032853	CXCR2	chemokine (C-X-C motif) receptor 2 [Source:HGNC Symbol;Acc:6027]
	ENSG00000143869	38.9669	0.929164	0.226161	4.10843	3.98361e-05	0.00177645	GDF7	growth differentiation factor 7 [Source:HGNC Symbol;Acc:4222]
	ENSG00000109458	345.714	0.92258	0.199484	4.62484	3.74893e-06	0.00037545	GAB1	GRB2-associated binding protein 1 [Source:HGNC Symbol;Acc:4066]
	ENSG00000100156	9.0268	0.921415	0.309114	2.98083	0.00287469	0.0305906	SLC16A8	solute carrier family 16 (monocarboxylate transporter), member 8 [Source:HGNC Symbol;Acc:16270]
	ENSG00000204001	42.1501	0.920737	0.300776	3.0612	0.00220449	0.0256717	LCN8	lipocalin 8 [Source:HGNC Symbol;Acc:27038]
	ENSG00000138061	2658.66	0.916545	0.323978	2.82904	0.00466883	0.0421132	CYP1B1	cytochrome P450, family 1, subfamily B, polypeptide 1 [Source:HGNC Symbol;Acc:2597]
	ENSG00000171208	142.856	0.916545	0.202307	4.53046	5.88554e-06	0.000500728	NETO2	neuropilin (NRP) and tolloid (TLL)-like 2 [Source:HGNC Symbol;Acc:14644]
	ENSG00000203813	41.925	0.916397	0.32663	2.80561	0.00502213	0.044075	HIST1H3H	histone cluster 1, H3h [Source:HGNC Symbol;Acc:4775]
	ENSG00000101916	468.177	0.915455	0.232131	3.9437	8.0234e-05	0.00285229	TLR8	toll-like receptor 8 [Source:HGNC Symbol;Acc:15632]
	ENSG00000198363	371.644	0.913983	0.223347	4.09221	4.27289e-05	0.00185701	ASPH	aspartate beta-hydroxylase [Source:HGNC Symbol;Acc:757]
	ENSG00000163393	243.143	0.911902	0.184106	4.95314	7.30251e-07	0.000115417	SLC22A15	solute carrier family 22, member 15 [Source:HGNC Symbol;Acc:20301]
	ENSG00000175538	118.012	0.911731	0.257818	3.53634	0.000405707	0.00829687	KCNE3	potassium voltage-gated channel, Isk-related family, member 3 [Source:HGNC Symbol;Acc:6243]
	ENSG00000108839	114.77	0.909308	0.270651	3.35971	0.000780257	0.0130859	ALOX12	arachidonate 12-lipoxygenase [Source:HGNC Symbol;Acc:429]
	ENSG00000019102	75.0101	0.909253	0.250939	3.62341	0.000290748	0.00661773	VSIG2	V-set and immunoglobulin domain containing 2 [Source:HGNC Symbol;Acc:17149]
	ENSG00000164938	4405.68	0.908275	0.251727	3.60818	0.000308358	0.00691085	TP53INP1	tumor protein p53 inducible nuclear protein 1 [Source:HGNC Symbol;Acc:18022]
	ENSG00000211669	40.2652	0.907139	0.212873	4.26141	2.03145e-05	0.00111609	IGLV3-10	immunoglobulin lambda variable 3-10 [Source:HGNC Symbol;Acc:5897]
	ENSG00000198585	816.149	0.907058	0.210431	4.31047	1.62907e-05	0.000981138	NUDT16	nudix (nucleoside diphosphate linked moiety X)-type motif 16 [Source:HGNC Symbol;Acc:26442]
	ENSG00000146376	195.781	0.906634	0.249298	3.63675	0.000276103	0.0064606	ARHGAP18	Rho GTPase activating protein 18 [Source:HGNC Symbol;Acc:21035]
	ENSG00000259490	59.707	0.905259	0.170064	5.32306	1.02037e-07	2.88435e-05	IGHV3OR15-7	immunoglobulin heavy variable 3/OR15-7 (pseudogene) [Source:HGNC Symbol;Acc:5633]
	ENSG00000175063	21.6846	0.905169	0.292303	3.09668	0.00195704	0.0238009	UBE2C	ubiquitin-conjugating enzyme E2C [Source:HGNC Symbol;Acc:15937]
	ENSG00000211976	86.0631	0.904963	0.203809	4.44025	8.98553e-06	0.000637572	IGHV3-73	immunoglobulin heavy variable 3-73 [Source:HGNC Symbol;Acc:5623]
	ENSG00000229989	61.829	0.904298	0.245116	3.68927	0.000224897	0.00565503	MIR181A1HG	MIR181A1 host gene (non-protein coding) [Source:HGNC Symbol;Acc:48659]
	ENSG00000111199	16.0431	0.903082	0.259699	3.47741	0.000506279	0.00979364	TRPV4	transient receptor potential cation channel, subfamily V, member 4 [Source:HGNC Symbol;Acc:18083]
	ENSG00000138829	290.547	0.901321	0.284159	3.17189	0.00151452	0.0202686	FBN2	fibrillin 2 [Source:HGNC Symbol;Acc:3604]
	ENSG00000184497	8.37768	0.900368	0.327532	2.74895	0.00597863	0.0493155	TMEM255B	transmembrane protein 255B [Source:HGNC Symbol;Acc:28297]
	ENSG00000115318	90.7875	0.898682	0.233677	3.84582	0.000120148	0.00371377	LOXL3	lysyl oxidase-like 3 [Source:HGNC Symbol;Acc:13869]
	ENSG00000271178	109.697	0.898197	0.145579	6.16984	6.83588e-10	7.48786e-07	IGHV3OR16-13	immunoglobulin heavy variable 3/OR16-13 (non-functional) [Source:HGNC Symbol;Acc:5637]
	ENSG00000118432	58.3041	0.896995	0.264281	3.39409	0.000688572	0.0121286	CNR1	cannabinoid receptor 1 (brain) [Source:HGNC Symbol;Acc:2159]
	ENSG00000156414	107.128	0.893477	0.223978	3.98912	6.63181e-05	0.00249955	TDRD9	tudor domain containing 9 [Source:HGNC Symbol;Acc:20122]
	ENSG00000010327	2677.69	0.89305	0.214843	4.15675	3.22801e-05	0.00154207	STAB1	stabilin 1 [Source:HGNC Symbol;Acc:18628]
	ENSG00000115828	286.639	0.892276	0.200182	4.45732	8.29897e-06	0.000603517	QPCT	glutaminyl-peptide cyclotransferase [Source:HGNC Symbol;Acc:9753]
	ENSG00000136235	20.3098	0.89178	0.267427	3.33467	0.000854	0.013841	GPNMB	glycoprotein (transmembrane) nmb [Source:HGNC Symbol;Acc:4462]
	ENSG00000146592	540.605	0.888437	0.286645	3.09944	0.0019389	0.0237119	CREB5	cAMP responsive element binding protein 5 [Source:HGNC Symbol;Acc:16844]
	ENSG00000241399	281.01	0.887794	0.284978	3.11531	0.00183754	0.0229336	CD302	CD302 molecule [Source:HGNC Symbol;Acc:30843]
	ENSG00000121807	202.12	0.882206	0.206089	4.28069	1.86311e-05	0.00105351	CCR2	chemokine (C-C motif) receptor 2 [Source:HGNC Symbol;Acc:1603]
	ENSG00000145194	14.4788	0.879786	0.256046	3.43604	0.000590279	0.0108976	ECE2	endothelin converting enzyme 2 [Source:HGNC Symbol;Acc:13275]
	ENSG00000156265	489.698	0.878766	0.225456	3.89773	9.70999e-05	0.00322862	MAP3K7CL	MAP3K7 C-terminal like [Source:HGNC Symbol;Acc:16457]
	ENSG00000157456	39.5328	0.878189	0.219402	4.00264	6.26383e-05	0.00242964	CCNB2	cyclin B2 [Source:HGNC Symbol;Acc:1580]
	ENSG00000215057	7.53055	0.877652	0.311399	2.81842	0.00482613	0.0428928	PKMP5	pyruvate kinase, muscle pseudogene 5 [Source:HGNC Symbol;Acc:44247]
	ENSG00000080546	1637.83	0.876453	0.212527	4.12395	3.72423e-05	0.00169976	SESN1	sestrin 1 [Source:HGNC Symbol;Acc:21595]
	ENSG00000151693	32.5633	0.876217	0.297251	2.94773	0.00320114	0.0327889	ASAP2	ArfGAP with SH3 domain, ankyrin repeat and PH domain 2 [Source:HGNC Symbol;Acc:2721]
	ENSG00000244482	621.643	0.875964	0.20875	4.19624	2.71379e-05	0.00135208	LILRA6	leukocyte immunoglobulin-like receptor, subfamily A (with TM domain), member 6 [Source:HGNC Symbol;Acc:15495]
	ENSG00000224650	139.041	0.874033	0.184717	4.73175	2.22592e-06	0.000258355	IGHV3-74	immunoglobulin heavy variable 3-74 [Source:HGNC Symbol;Acc:5624]
	ENSG00000156755	9.56219	0.874003	0.278166	3.14202	0.00167784	0.0215427	IGKV1OR-2	immunoglobulin kappa variable 1/OR-2 (pseudogene) [Source:HGNC Symbol;Acc:5761]
	ENSG00000090013	285.625	0.873113	0.199891	4.36794	1.25422e-05	0.000826371	BLVRB	biliverdin reductase B (flavin reductase (NADPH)) [Source:HGNC Symbol;Acc:1063]
	ENSG00000124721	28.1575	0.871153	0.258061	3.37576	0.000736116	0.0126606	DNAH8	dynein, axonemal, heavy chain 8 [Source:HGNC Symbol;Acc:2952]
	ENSG00000100162	20.2802	0.869098	0.257628	3.37346	0.000742308	0.0127172	CENPM	centromere protein M [Source:HGNC Symbol;Acc:18352]
	ENSG00000186152	88.9326	0.86673	0.203385	4.26153	2.03031e-05	0.00111609	LILRP1	leukocyte immunoglobulin-like receptor pseudogene 1 [Source:HGNC Symbol;Acc:15496]
	ENSG00000182022	854.803	0.866076	0.179877	4.81482	1.47332e-06	0.000189863	CHST15	carbohydrate (N-acetylgalactosamine 4-sulfate 6-O) sulfotransferase 15 [Source:HGNC Symbol;Acc:18137]
	ENSG00000188056	25.149	0.865205	0.284489	3.04126	0.00235594	0.0268292	TREML4	triggering receptor expressed on myeloid cells-like 4 [Source:HGNC Symbol;Acc:30807]
	ENSG00000178999	25.9845	0.864623	0.226412	3.8188	0.000134103	0.00391064	AURKB	aurora kinase B [Source:HGNC Symbol;Acc:11390]
	ENSG00000211679	4876.9	0.863596	0.155771	5.54402	2.95609e-08	1.10231e-05	IGLC3	immunoglobulin lambda constant 3 (Kern-Oz+ marker) [Source:HGNC Symbol;Acc:5857]
	ENSG00000084070	9938.7	0.863514	0.182082	4.74245	2.11148e-06	0.000250039	SMAP2	small ArfGAP2 [Source:HGNC Symbol;Acc:25082]
	ENSG00000135862	225.695	0.86327	0.227308	3.7978	0.000145986	0.00416023	LAMC1	laminin, gamma 1 (formerly LAMB2) [Source:HGNC Symbol;Acc:6492]
	ENSG00000123485	34.9022	0.863149	0.266125	3.2434	0.00118113	0.0172397	HJURP	Holliday junction recognition protein [Source:HGNC Symbol;Acc:25444]
	ENSG00000211662	152.366	0.86275	0.198595	4.34427	1.39737e-05	0.000884126	IGLV3-21	immunoglobulin lambda variable 3-21 [Source:HGNC Symbol;Acc:5905]
	ENSG00000113763	11.0754	0.859956	0.306905	2.80203	0.00507825	0.0443013	UNC5A	unc-5 homolog A (C. elegans) [Source:HGNC Symbol;Acc:12567]
	ENSG00000211946	56.4403	0.858671	0.184777	4.64708	3.36673e-06	0.000349144	IGHV3-20	immunoglobulin heavy variable 3-20 [Source:HGNC Symbol;Acc:5585]
	ENSG00000148773	390.085	0.858649	0.226255	3.79506	0.00014761	0.00417934	MKI67	marker of proliferation Ki-67 [Source:HGNC Symbol;Acc:7107]
	ENSG00000115271	802.018	0.858633	0.208289	4.12233	3.75067e-05	0.00170667	GCA	grancalcin, EF-hand calcium binding protein [Source:HGNC Symbol;Acc:15990]
	ENSG00000175206	6.16967	0.858073	0.301135	2.84947	0.00437928	0.040502	NPPA	natriuretic peptide A [Source:HGNC Symbol;Acc:7939]
	ENSG00000136531	11.0125	0.857546	0.285935	2.99909	0.00270784	0.0294219	SCN2A	sodium channel, voltage-gated, type II, alpha subunit [Source:HGNC Symbol;Acc:10588]
	ENSG00000138160	86.7472	0.85711	0.219924	3.89731	9.72676e-05	0.00322862	KIF11	kinesin family member 11 [Source:HGNC Symbol;Acc:6388]
	ENSG00000211650	26.7262	0.856546	0.216816	3.95056	7.79671e-05	0.00280585	IGLV5-45	immunoglobulin lambda variable 5-45 [Source:HGNC Symbol;Acc:5924]
	ENSG00000170271	202.994	0.855944	0.289451	2.95713	0.00310513	0.0322779	FAXDC2	fatty acid hydroxylase domain containing 2 [Source:HGNC Symbol;Acc:1334]
	ENSG00000196209	319.973	0.854771	0.210278	4.06496	4.80401e-05	0.00199988	SIRPB2	signal-regulatory protein beta 2 [Source:HGNC Symbol;Acc:16247]
	ENSG00000205309	50.6512	0.854341	0.246628	3.46409	0.000532037	0.0101685	NT5M	5',3'-nucleotidase, mitochondrial [Source:HGNC Symbol;Acc:15769]
	ENSG00000171848	155.161	0.852182	0.233311	3.65256	0.000259642	0.00623413	RRM2	ribonucleotide reductase M2 [Source:HGNC Symbol;Acc:10452]
	ENSG00000205133	93.8314	0.851444	0.266364	3.19654	0.00139089	0.0193312	TRIQK	triple QxxK/R motif containing [Source:HGNC Symbol;Acc:27828]
	ENSG00000271130	36.4975	0.850707	0.194706	4.36918	1.24715e-05	0.000824812	IGHV3OR16-8	immunoglobulin heavy variable 3/OR16-8 (non-functional) [Source:HGNC Symbol;Acc:5643]
	ENSG00000253705	40.0023	0.849413	0.228639	3.71508	0.000203138	0.00527437	IGHV3-41	immunoglobulin heavy variable 3-41 (pseudogene) [Source:HGNC Symbol;Acc:5602]
	ENSG00000261614	55.6451	0.848849	0.194228	4.37038	1.2403e-05	0.000823391	YBX3P1	Y box binding protein 3 pseudogene 1 [Source:HGNC Symbol;Acc:2429]
	ENSG00000177706	275.857	0.848053	0.190199	4.45877	8.24328e-06	0.000601966	FAM20C	family with sequence similarity 20, member C [Source:HGNC Symbol;Acc:22140]
	ENSG00000187210	192.341	0.846831	0.236561	3.57976	0.000343915	0.00743213	GCNT1	glucosaminyl (N-acetyl) transferase 1, core 2 [Source:HGNC Symbol;Acc:4203]
	ENSG00000158869	2116.34	0.846051	0.258842	3.2686	0.0010808	0.0162175	FCER1G	Fc fragment of IgE, high affinity I, receptor for; gamma polypeptide [Source:HGNC Symbol;Acc:3611]
	ENSG00000111181	19.7773	0.846019	0.286179	2.95625	0.003114	0.0323408	SLC6A12	solute carrier family 6 (neurotransmitter transporter), member 12 [Source:HGNC Symbol;Acc:11045]
	ENSG00000163694	603.687	0.843915	0.20354	4.14619	3.38059e-05	0.00158418	RBM47	RNA binding motif protein 47 [Source:HGNC Symbol;Acc:30358]
	ENSG00000198883	8.36561	0.84325	0.279929	3.01238	0.00259211	0.028554	PNMA5	paraneoplastic Ma antigen family member 5 [Source:HGNC Symbol;Acc:18743]
	ENSG00000185614	13.009	0.84266	0.282599	2.98183	0.00286532	0.0305461	FAM212A	family with sequence similarity 212, member A [Source:HGNC Symbol;Acc:32480]
	ENSG00000211937	100.12	0.841072	0.148271	5.67251	1.40717e-08	6.85058e-06	IGHV2-5	immunoglobulin heavy variable 2-5 [Source:HGNC Symbol;Acc:5576]
	ENSG00000211685	203.217	0.83848	0.169909	4.93487	8.02059e-07	0.000123306	IGLC7	immunoglobulin lambda constant 7 [Source:HGNC Symbol;Acc:5861]
	ENSG00000180061	51.5072	0.838285	0.272095	3.08085	0.00206408	0.0246088	TMEM150B	transmembrane protein 150B [Source:HGNC Symbol;Acc:34415]
	ENSG00000253818	23.0469	0.838102	0.212001	3.95329	7.70827e-05	0.00279609	IGLV1-41	immunoglobulin lambda variable 1-41 (pseudogene) [Source:HGNC Symbol;Acc:5878]
	ENSG00000239998	845.3	0.837371	0.212941	3.93241	8.4099e-05	0.00291697	LILRA2	leukocyte immunoglobulin-like receptor, subfamily A (with TM domain), member 2 [Source:HGNC Symbol;Acc:6603]
	ENSG00000164403	45.3083	0.836603	0.270701	3.09051	0.00199816	0.0241183	SHROOM1	shroom family member 1 [Source:HGNC Symbol;Acc:24084]
	ENSG00000104974	644.816	0.836584	0.270172	3.09649	0.00195827	0.0238009	LILRA1	leukocyte immunoglobulin-like receptor, subfamily A (with TM domain), member 1 [Source:HGNC Symbol;Acc:6602]
	ENSG00000233614	126.683	0.836324	0.270587	3.09078	0.00199633	0.0241127	DDX11L10	DEAD/H (Asp-Glu-Ala-Asp/His) box helicase 11 like 10 [Source:HGNC Symbol;Acc:14125]
	ENSG00000139572	163.279	0.83621	0.257588	3.24631	0.00116912	0.0171672	GPR84	G protein-coupled receptor 84 [Source:HGNC Symbol;Acc:4535]
	ENSG00000254395	128.026	0.835915	0.14846	5.63059	1.79591e-08	7.49407e-06	IGHV4-55	immunoglobulin heavy variable 4-55 (pseudogene) [Source:HGNC Symbol;Acc:5653]
	ENSG00000164120	228.314	0.835015	0.247573	3.3728	0.000744082	0.0127193	HPGD	hydroxyprostaglandin dehydrogenase 15-(NAD) [Source:HGNC Symbol;Acc:5154]
	ENSG00000259261	158.441	0.834861	0.148133	5.6359	1.74148e-08	7.49407e-06	IGHV4OR15-8	immunoglobulin heavy variable 4/OR15-8 (non-functional) [Source:HGNC Symbol;Acc:5658]
	ENSG00000181409	108.737	0.834802	0.261627	3.19081	0.00141874	0.0195032	AATK	apoptosis-associated tyrosine kinase [Source:HGNC Symbol;Acc:21]
	ENSG00000161944	314.027	0.834571	0.215795	3.86742	0.000109994	0.00352422	ASGR2	asialoglycoprotein receptor 2 [Source:HGNC Symbol;Acc:743]
	ENSG00000254030	67.0126	0.833978	0.257597	3.23754	0.00120566	0.017483	IGLC5	immunoglobulin lambda constant 5 (pseudogene) [Source:HGNC Symbol;Acc:5859]
	ENSG00000134243	637.071	0.83266	0.276744	3.00878	0.00262303	0.0288221	SORT1	sortilin 1 [Source:HGNC Symbol;Acc:11186]
	ENSG00000111321	440.325	0.830287	0.222791	3.72675	0.000193963	0.00510421	LTBR	lymphotoxin beta receptor (TNFR superfamily, member 3) [Source:HGNC Symbol;Acc:6718]
	ENSG00000142583	104.489	0.830232	0.137251	6.049	1.4575e-09	1.5026e-06	SLC2A5	solute carrier family 2 (facilitated glucose/fructose transporter), member 5 [Source:HGNC Symbol;Acc:11010]
	ENSG00000150782	100.889	0.82964	0.241266	3.43869	0.000584532	0.0108293	IL18	interleukin 18 (interferon-gamma-inducing factor) [Source:HGNC Symbol;Acc:5986]
	ENSG00000211677	5364.78	0.829137	0.146954	5.64215	1.67941e-08	7.49407e-06	IGLC2	immunoglobulin lambda constant 2 (Kern-Oz- marker) [Source:HGNC Symbol;Acc:5856]
	ENSG00000198736	242.789	0.828333	0.181192	4.57157	4.84078e-06	0.000437403	MSRB1	methionine sulfoxide reductase B1 [Source:HGNC Symbol;Acc:14133]
	ENSG00000128322	115.956	0.82584	0.183	4.5128	6.39778e-06	0.000517504	IGLL1	immunoglobulin lambda-like polypeptide 1 [Source:HGNC Symbol;Acc:5870]
	ENSG00000161643	75.5133	0.825757	0.243805	3.38696	0.000706726	0.0123122	SIGLEC16	sialic acid binding Ig-like lectin 16 (gene/pseudogene) [Source:HGNC Symbol;Acc:24851]
	ENSG00000118855	1267.35	0.824911	0.195209	4.22579	2.38104e-05	0.00125477	MFSD1	major facilitator superfamily domain containing 1 [Source:HGNC Symbol;Acc:25874]
	ENSG00000154856	23.276	0.823772	0.275379	2.99141	0.0027769	0.0299026	APCDD1	adenomatosis polyposis coli down-regulated 1 [Source:HGNC Symbol;Acc:15718]
	ENSG00000187164	305.73	0.823135	0.205953	3.99671	6.42297e-05	0.00245748	KIAA1598	KIAA1598 [Source:HGNC Symbol;Acc:29319]
	ENSG00000220008	58.6393	0.821591	0.171812	4.78193	1.73621e-06	0.000212528	LINGO3	leucine rich repeat and Ig domain containing 3 [Source:HGNC Symbol;Acc:21206]
	ENSG00000204577	867.85	0.82145	0.203327	4.04004	5.34418e-05	0.00214821	LILRB3	leukocyte immunoglobulin-like receptor, subfamily B (with TM and ITIM domains), member 3 [Source:HGNC Symbol;Acc:6607]
	ENSG00000141574	680.959	0.819913	0.296872	2.76185	0.00574758	0.0481741	SECTM1	secreted and transmembrane 1 [Source:HGNC Symbol;Acc:10707]
	ENSG00000102781	236.204	0.819123	0.201353	4.0681	4.73984e-05	0.00198815	KATNAL1	katanin p60 subunit A-like 1 [Source:HGNC Symbol;Acc:28361]
	ENSG00000117984	3326.84	0.818185	0.156758	5.21941	1.79496e-07	4.55724e-05	CTSD	cathepsin D [Source:HGNC Symbol;Acc:2529]
	ENSG00000186818	640.583	0.817859	0.222502	3.67573	0.000237166	0.00587087	LILRB4	leukocyte immunoglobulin-like receptor, subfamily B (with TM and ITIM domains), member 4 [Source:HGNC Symbol;Acc:6608]
	ENSG00000075223	60.6057	0.815603	0.254443	3.20544	0.00134856	0.0188928	SEMA3C	sema domain, immunoglobulin domain (Ig), short basic domain, secreted, (semaphorin) 3C [Source:HGNC Symbol;Acc:10725]
	ENSG00000035499	16.8343	0.815492	0.271609	3.00244	0.00267821	0.0292636	DEPDC1B	DEP domain containing 1B [Source:HGNC Symbol;Acc:24902]
	ENSG00000135378	87.5752	0.815003	0.230087	3.54215	0.000396885	0.00816504	PRRG4	proline rich Gla (G-carboxyglutamic acid) 4 (transmembrane) [Source:HGNC Symbol;Acc:30799]
	ENSG00000136158	269.338	0.814842	0.197105	4.13405	3.56425e-05	0.00164821	SPRY2	sprouty homolog 2 (Drosophila) [Source:HGNC Symbol;Acc:11270]
	ENSG00000143545	41.3596	0.814717	0.219157	3.7175	0.000201201	0.00523182	RAB13	RAB13, member RAS oncogene family [Source:HGNC Symbol;Acc:9762]
	ENSG00000171840	70.3882	0.814338	0.175904	4.62943	3.66672e-06	0.000369328	NINJ2	ninjurin 2 [Source:HGNC Symbol;Acc:7825]
	ENSG00000124731	1587.62	0.811436	0.178035	4.55773	5.17097e-06	0.000455409	TREM1	triggering receptor expressed on myeloid cells 1 [Source:HGNC Symbol;Acc:17760]
	ENSG00000100504	536.414	0.810334	0.228185	3.55121	0.000383461	0.00800064	PYGL	phosphorylase, glycogen, liver [Source:HGNC Symbol;Acc:9725]
	ENSG00000154721	8.51159	0.809735	0.278418	2.90834	0.00363351	0.0356315	JAM2	junctional adhesion molecule 2 [Source:HGNC Symbol;Acc:14686]
	ENSG00000095303	1016.63	0.809633	0.285163	2.8392	0.00452274	0.0412412	PTGS1	prostaglandin-endoperoxide synthase 1 (prostaglandin G/H synthase and cyclooxygenase) [Source:HGNC Symbol;Acc:9604]
	ENSG00000188659	25.2075	0.809003	0.269567	3.00112	0.00268992	0.0293283	FAM154B	family with sequence similarity 154, member B [Source:HGNC Symbol;Acc:33727]
	ENSG00000101003	11.9439	0.807591	0.277013	2.91536	0.00355279	0.0350795	GINS1	GINS complex subunit 1 (Psf1 homolog) [Source:HGNC Symbol;Acc:28980]
	ENSG00000151726	4712.98	0.804905	0.219888	3.66052	0.0002517	0.00610617	ACSL1	acyl-CoA synthetase long-chain family member 1 [Source:HGNC Symbol;Acc:3569]
	ENSG00000152213	58.0605	0.803025	0.233015	3.44623	0.000568466	0.0106598	ARL11	ADP-ribosylation factor-like 11 [Source:HGNC Symbol;Acc:24046]
	ENSG00000019991	55.498	0.802863	0.244905	3.27826	0.00104449	0.0158491	HGF	hepatocyte growth factor (hepapoietin A; scatter factor) [Source:HGNC Symbol;Acc:4893]
	ENSG00000227159	78.2582	0.802684	0.270289	2.96973	0.00298061	0.0314688	DDX11L16	DEAD/H (Asp-Glu-Ala-Asp/His) box helicase 11 like 16 [Source:HGNC Symbol;Acc:37115]
	ENSG00000254415	360.91	0.802522	0.24068	3.3344	0.00085484	0.013841	SIGLEC14	sialic acid binding Ig-like lectin 14 [Source:HGNC Symbol;Acc:32926]
	ENSG00000183019	210.179	0.80221	0.237951	3.37133	0.000748071	0.0127193	C19orf59	chromosome 19 open reading frame 59 [Source:HGNC Symbol;Acc:27291]
	ENSG00000187621	179.568	0.797176	0.210702	3.78343	0.000154681	0.00433662	TCL6	T-cell leukemia/lymphoma 6 (non-protein coding) [Source:HGNC Symbol;Acc:13463]
	ENSG00000167889	20.186	0.796648	0.271775	2.93128	0.00337565	0.0336974	MGAT5B	mannosyl (alpha-1,6-)-glycoprotein beta-1,6-N-acetyl-glucosaminyltransferase, isozyme B [Source:HGNC Symbol;Acc:24140]
	ENSG00000261834	19.9133	0.796243	0.246849	3.22563	0.00125696	0.0180274	IGHV3OR16-15	immunoglobulin heavy variable 3/OR16-15 (pseudogene) [Source:HGNC Symbol;Acc:5639]
	ENSG00000163191	1794.58	0.796157	0.195396	4.07457	4.60985e-05	0.00195135	S100A11	S100 calcium binding protein A11 [Source:HGNC Symbol;Acc:10488]
	ENSG00000127955	31.5812	0.795635	0.232732	3.41867	0.000629275	0.0114169	GNAI1	guanine nucleotide binding protein (G protein), alpha inhibiting activity polypeptide 1 [Source:HGNC Symbol;Acc:4384]
	ENSG00000197249	5652.95	0.794602	0.279243	2.84556	0.00443341	0.0407446	SERPINA1	serpin peptidase inhibitor, clade A (alpha-1 antiproteinase, antitrypsin), member 1 [Source:HGNC Symbol;Acc:8941]
	ENSG00000149564	168.545	0.794042	0.256429	3.09654	0.00195794	0.0238009	ESAM	endothelial cell adhesion molecule [Source:HGNC Symbol;Acc:17474]
	ENSG00000106367	69.1919	0.792839	0.208582	3.80109	0.000144063	0.00411213	AP1S1	adaptor-related protein complex 1, sigma 1 subunit [Source:HGNC Symbol;Acc:559]
	ENSG00000136867	31.9661	0.79219	0.188996	4.19157	2.77027e-05	0.00137152	SLC31A2	solute carrier family 31 (copper transporter), member 2 [Source:HGNC Symbol;Acc:11017]
	ENSG00000119862	61.9035	0.79133	0.28501	2.7765	0.00549476	0.0466611	LGALSL	lectin, galactoside-binding-like [Source:HGNC Symbol;Acc:25012]
	ENSG00000198223	335.497	0.789474	0.218636	3.61091	0.00030512	0.00686787	CSF2RA	colony stimulating factor 2 receptor, alpha, low-affinity (granulocyte-macrophage) [Source:HGNC Symbol;Acc:2435]
	ENSG00000165140	374.538	0.788877	0.187185	4.21443	2.50415e-05	0.00129462	FBP1	fructose-1,6-bisphosphatase 1 [Source:HGNC Symbol;Acc:3606]
	ENSG00000254013	99.1335	0.787844	0.213616	3.68813	0.000225909	0.00565623	MAP2K1P1	mitogen-activated protein kinase kinase 1 pseudogene 1 [Source:HGNC Symbol;Acc:6841]
	ENSG00000136869	1628.22	0.7857	0.213035	3.68812	0.000225914	0.00565623	TLR4	toll-like receptor 4 [Source:HGNC Symbol;Acc:11850]
	ENSG00000242472	39.9183	0.784276	0.26099	3.00501	0.00265576	0.029123	IGHJ5	immunoglobulin heavy joining 5 [Source:HGNC Symbol;Acc:5539]
	ENSG00000136010	12.7366	0.782356	0.251513	3.1106	0.00186706	0.0231743	ALDH1L2	aldehyde dehydrogenase 1 family, member L2 [Source:HGNC Symbol;Acc:26777]
	ENSG00000147394	599.393	0.781682	0.231553	3.37582	0.000735962	0.0126606	ZNF185	zinc finger protein 185 (LIM domain) [Source:HGNC Symbol;Acc:12976]
	ENSG00000211645	60.3023	0.778756	0.20431	3.81163	0.000138052	0.00400579	IGLV1-50	immunoglobulin lambda variable 1-50 (non-functional) [Source:HGNC Symbol;Acc:5881]
	ENSG00000186431	2590.35	0.778186	0.261561	2.97516	0.00292832	0.0309831	FCAR	Fc fragment of IgA, receptor for [Source:HGNC Symbol;Acc:3608]
	ENSG00000110077	1226.81	0.777222	0.228416	3.40266	0.000667327	0.0118857	MS4A6A	membrane-spanning 4-domains, subfamily A, member 6A [Source:HGNC Symbol;Acc:13375]
	ENSG00000211974	53.988	0.776308	0.206503	3.7593	0.000170389	0.00462982	IGHV2-70	immunoglobulin heavy variable 2-70 [Source:HGNC Symbol;Acc:5577]
	ENSG00000161955	140.872	0.774857	0.226858	3.41561	0.000636394	0.0115103	TNFSF13	tumor necrosis factor (ligand) superfamily, member 13 [Source:HGNC Symbol;Acc:11928]
	ENSG00000070371	57.0054	0.774226	0.195674	3.95671	7.59895e-05	0.00277364	CLTCL1	clathrin, heavy chain-like 1 [Source:HGNC Symbol;Acc:2093]
	ENSG00000128512	102.435	0.773421	0.232842	3.32166	0.000894827	0.014257	DOCK4	dedicator of cytokinesis 4 [Source:HGNC Symbol;Acc:19192]
	ENSG00000265273	130.073	0.772818	0.195113	3.96087	7.46785e-05	0.00274046	PGDP1	phosphogluconate dehydrogenase pseudogene 1 [Source:HGNC Symbol;Acc:8892]
	ENSG00000143995	50.1156	0.771148	0.238793	3.22936	0.00124068	0.0178231	MEIS1	Meis homeobox 1 [Source:HGNC Symbol;Acc:7000]
	ENSG00000223972	122.245	0.770304	0.258615	2.97858	0.00289587	0.0307594	DDX11L1	DEAD/H (Asp-Glu-Ala-Asp/His) box helicase 11 like 1 [Source:HGNC Symbol;Acc:37102]
	ENSG00000253497	89.7874	0.769749	0.226359	3.40057	0.000672452	0.0119649	IGKV1-13	immunoglobulin kappa variable 1-13 (gene/pseudogene) [Source:HGNC Symbol;Acc:5731]
	ENSG00000211625	305.556	0.768183	0.151492	5.07079	3.96172e-07	7.9142e-05	IGKV3D-20	immunoglobulin kappa variable 3D-20 [Source:HGNC Symbol;Acc:5825]
	ENSG00000211940	120.495	0.767323	0.197018	3.89469	9.8326e-05	0.00325758	IGHV3-9	immunoglobulin heavy variable 3-9 [Source:HGNC Symbol;Acc:5628]
	ENSG00000168461	1223.86	0.766969	0.208024	3.68692	0.000226986	0.00565883	RAB31	RAB31, member RAS oncogene family [Source:HGNC Symbol;Acc:9771]
	ENSG00000242766	112.941	0.764903	0.178405	4.28745	1.80736e-05	0.00103516	IGKV1D-17	immunoglobulin kappa variable 1D-17 [Source:HGNC Symbol;Acc:5749]
	ENSG00000185222	8.70325	0.763422	0.271394	2.81296	0.00490871	0.04334	WBP5	WW domain binding protein 5 [Source:HGNC Symbol;Acc:30084]
	ENSG00000100979	15.9053	0.763133	0.276906	2.75593	0.00585263	0.0487979	PLTP	phospholipid transfer protein [Source:HGNC Symbol;Acc:9093]
	ENSG00000066279	85.1193	0.762038	0.218525	3.48719	0.000488132	0.00952672	ASPM	asp (abnormal spindle) homolog, microcephaly associated (Drosophila) [Source:HGNC Symbol;Acc:19048]
	ENSG00000240382	169.975	0.760752	0.17316	4.39334	1.11622e-05	0.000758252	IGKV1-17	immunoglobulin kappa variable 1-17 [Source:HGNC Symbol;Acc:5733]
	ENSG00000088340	18.3823	0.759762	0.219538	3.46073	0.000538708	0.0102512	FER1L4	fer-1-like 4 (C. elegans), pseudogene [Source:HGNC Symbol;Acc:15801]
	ENSG00000211964	245.163	0.758932	0.157563	4.8167	1.45952e-06	0.000189863	IGHV3-48	immunoglobulin heavy variable 3-48 [Source:HGNC Symbol;Acc:5606]
	ENSG00000006534	388.087	0.758852	0.203954	3.7207	0.00019867	0.00518911	ALDH3B1	aldehyde dehydrogenase 3 family, member B1 [Source:HGNC Symbol;Acc:410]
	ENSG00000155465	2174.98	0.758813	0.209345	3.6247	0.000289302	0.00659337	SLC7A7	solute carrier family 7 (amino acid transporter light chain, y+L system), member 7 [Source:HGNC Symbol;Acc:11065]
	ENSG00000168268	99.6835	0.758704	0.183887	4.12593	3.69235e-05	0.00169403	NT5DC2	5'-nucleotidase domain containing 2 [Source:HGNC Symbol;Acc:25717]
	ENSG00000211936	256.837	0.758498	0.132975	5.70406	1.16986e-08	6.21301e-06	IGHV4-4	immunoglobulin heavy variable 4-4 [Source:HGNC Symbol;Acc:5652]
	ENSG00000087253	313.173	0.757482	0.244154	3.10248	0.00191908	0.0235366	LPCAT2	lysophosphatidylcholine acyltransferase 2 [Source:HGNC Symbol;Acc:26032]
	ENSG00000120738	2567.73	0.755935	0.181098	4.17418	2.99055e-05	0.00145187	EGR1	early growth response 1 [Source:HGNC Symbol;Acc:3238]
	ENSG00000170458	2992.32	0.755621	0.26862	2.81298	0.0049085	0.04334	CD14	CD14 molecule [Source:HGNC Symbol;Acc:1628]
	ENSG00000166825	2918.56	0.754449	0.25725	2.93275	0.00335977	0.0336541	ANPEP	alanyl (membrane) aminopeptidase [Source:HGNC Symbol;Acc:500]
	ENSG00000211959	233.78	0.754149	0.146046	5.16379	2.42004e-07	5.41635e-05	IGHV4-39	immunoglobulin heavy variable 4-39 [Source:HGNC Symbol;Acc:5651]
	ENSG00000135404	2073.12	0.753048	0.17247	4.36626	1.26391e-05	0.000829639	CD63	CD63 molecule [Source:HGNC Symbol;Acc:1692]
	ENSG00000154839	22.8037	0.752452	0.242737	3.09987	0.00193604	0.0237114	SKA1	spindle and kinetochore associated complex subunit 1 [Source:HGNC Symbol;Acc:28109]
	ENSG00000211955	473.76	0.751292	0.133949	5.60878	2.03755e-08	8.11591e-06	IGHV3-33	immunoglobulin heavy variable 3-33 [Source:HGNC Symbol;Acc:5596]
	ENSG00000248472	131.253	0.749764	0.247738	3.02643	0.00247457	0.0277477	DDX11L9	DEAD/H (Asp-Glu-Ala-Asp/His) box helicase 11 like 9 [Source:HGNC Symbol;Acc:37109]
	ENSG00000135821	9050.47	0.749378	0.155626	4.81524	1.47026e-06	0.000189863	GLUL	glutamate-ammonia ligase [Source:HGNC Symbol;Acc:4341]
	ENSG00000112561	623.031	0.747416	0.168364	4.4393	9.02522e-06	0.000637806	TFEB	transcription factor EB [Source:HGNC Symbol;Acc:11753]
	ENSG00000163808	28.7353	0.745779	0.231427	3.22252	0.00127069	0.0181267	KIF15	kinesin family member 15 [Source:HGNC Symbol;Acc:17273]
	ENSG00000145708	9.59267	0.744225	0.270408	2.75223	0.00591913	0.049142	CRHBP	corticotropin releasing hormone binding protein [Source:HGNC Symbol;Acc:2356]
	ENSG00000169607	26.3371	0.744172	0.262307	2.83702	0.00455364	0.0414367	CKAP2L	cytoskeleton associated protein 2-like [Source:HGNC Symbol;Acc:26877]
	ENSG00000211630	86.1624	0.743889	0.226183	3.28888	0.00100586	0.0154773	IGKV1D-13	immunoglobulin kappa variable 1D-13 [Source:HGNC Symbol;Acc:5747]
	ENSG00000244575	22.7557	0.743856	0.253013	2.93999	0.00328228	0.03329	IGKV1-27	immunoglobulin kappa variable 1-27 [Source:HGNC Symbol;Acc:5735]
	ENSG00000211598	397.57	0.741699	0.171955	4.31333	1.60817e-05	0.000971889	IGKV4-1	immunoglobulin kappa variable 4-1 [Source:HGNC Symbol;Acc:5834]
	ENSG00000162512	150.454	0.739811	0.256234	2.88725	0.00388628	0.0372802	SDC3	syndecan 3 [Source:HGNC Symbol;Acc:10660]
	ENSG00000142657	1772.14	0.738063	0.181979	4.05577	4.99696e-05	0.00205098	PGD	phosphogluconate dehydrogenase [Source:HGNC Symbol;Acc:8891]
	ENSG00000165168	4225.43	0.737923	0.219057	3.36863	0.000755424	0.0128042	CYBB	cytochrome b-245, beta polypeptide [Source:HGNC Symbol;Acc:2578]
	ENSG00000175643	24.2404	0.736517	0.242305	3.03963	0.00236871	0.0269222	RMI2	RecQ mediated genome instability 2 [Source:HGNC Symbol;Acc:28349]
	ENSG00000251483	13.0001	0.736401	0.202612	3.63453	0.000278485	0.00649032	LYPLA1P2	lysophospholipase I pseudogene 2 [Source:HGNC Symbol;Acc:44006]
	ENSG00000168528	52.1439	0.736184	0.167318	4.3999	1.08299e-05	0.000738537	SERINC2	serine incorporator 2 [Source:HGNC Symbol;Acc:23231]
	ENSG00000189060	623.169	0.735829	0.200234	3.67485	0.000237987	0.00588287	H1F0	H1 histone family, member 0 [Source:HGNC Symbol;Acc:4714]
	ENSG00000160883	1282.44	0.7356	0.216538	3.3971	0.000681044	0.0120813	HK3	hexokinase 3 (white cell) [Source:HGNC Symbol;Acc:4925]
	ENSG00000135677	2279.38	0.734604	0.201571	3.6444	0.000268015	0.00633853	GNS	glucosamine (N-acetyl)-6-sulfatase [Source:HGNC Symbol;Acc:4422]
	ENSG00000157551	30.9639	0.732906	0.26044	2.8141	0.00489133	0.0432738	KCNJ15	potassium inwardly-rectifying channel, subfamily J, member 15 [Source:HGNC Symbol;Acc:6261]
	ENSG00000211972	123.735	0.73275	0.146675	4.99572	5.86159e-07	9.97525e-05	IGHV3-66	immunoglobulin heavy variable 3-66 [Source:HGNC Symbol;Acc:5619]
	ENSG00000005020	676.794	0.732692	0.188345	3.89016	0.000100178	0.00330022	SKAP2	src kinase associated phosphoprotein 2 [Source:HGNC Symbol;Acc:15687]
	ENSG00000211953	461.03	0.731968	0.145498	5.03078	4.88476e-07	9.19906e-05	IGHV3-30	immunoglobulin heavy variable 3-30 [Source:HGNC Symbol;Acc:5591]
	ENSG00000211593	185.916	0.731595	0.185772	3.93813	8.21203e-05	0.00288425	IGKJ5	immunoglobulin kappa joining 5 [Source:HGNC Symbol;Acc:5723]
	ENSG00000152380	19.941	0.729188	0.246957	2.95269	0.00315014	0.0325335	FAM151B	family with sequence similarity 151, member B [Source:HGNC Symbol;Acc:33716]
	ENSG00000060138	3379.96	0.729081	0.156986	4.64423	3.41349e-06	0.00035191	YBX3	Y box binding protein 3 [Source:HGNC Symbol;Acc:2428]
	ENSG00000185585	14.8658	0.729023	0.256352	2.84383	0.00445748	0.0408801	OLFML2A	olfactomedin-like 2A [Source:HGNC Symbol;Acc:27270]
	ENSG00000105609	85.3258	0.728314	0.199168	3.65678	0.000255408	0.00616567	LILRB5	leukocyte immunoglobulin-like receptor, subfamily B (with TM and ITIM domains), member 5 [Source:HGNC Symbol;Acc:6609]
	ENSG00000137726	73.4304	0.728284	0.20129	3.61809	0.000296789	0.00673298	FXYD6	FXYD domain containing ion transport regulator 6 [Source:HGNC Symbol;Acc:4030]
	ENSG00000211638	64.5246	0.726333	0.223116	3.25541	0.00113229	0.0167606	IGLV8-61	immunoglobulin lambda variable 8-61 [Source:HGNC Symbol;Acc:5931]
	ENSG00000188906	2074.84	0.724568	0.188381	3.84629	0.000119917	0.0037132	LRRK2	leucine-rich repeat kinase 2 [Source:HGNC Symbol;Acc:18618]
	ENSG00000051128	118.451	0.724561	0.178112	4.068	4.7418e-05	0.00198815	HOMER3	homer homolog 3 (Drosophila) [Source:HGNC Symbol;Acc:17514]
	ENSG00000169032	1371.31	0.722198	0.19175	3.76635	0.000165653	0.00457202	MAP2K1	mitogen-activated protein kinase kinase 1 [Source:HGNC Symbol;Acc:6840]
	ENSG00000172243	3177.54	0.720921	0.201221	3.58273	0.000340018	0.00736608	CLEC7A	C-type lectin domain family 7, member A [Source:HGNC Symbol;Acc:14558]
	ENSG00000131187	14.9	0.719874	0.245079	2.93731	0.00331072	0.0334666	F12	coagulation factor XII (Hageman factor) [Source:HGNC Symbol;Acc:3530]
	ENSG00000117479	484.219	0.719752	0.220426	3.26528	0.00109357	0.0163253	SLC19A2	solute carrier family 19 (thiamine transporter), member 2 [Source:HGNC Symbol;Acc:10938]
	ENSG00000198853	245.424	0.718984	0.191148	3.76141	0.000168961	0.00460539	RUSC2	RUN and SH3 domain containing 2 [Source:HGNC Symbol;Acc:23625]
	ENSG00000211594	358.199	0.718972	0.188914	3.80582	0.000141336	0.00405411	IGKJ4	immunoglobulin kappa joining 4 [Source:HGNC Symbol;Acc:5722]
	ENSG00000131042	2009.03	0.718614	0.221007	3.25154	0.00114783	0.0169135	LILRB2	leukocyte immunoglobulin-like receptor, subfamily B (with TM and ITIM domains), member 2 [Source:HGNC Symbol;Acc:6606]
	ENSG00000088826	516.301	0.718254	0.185912	3.86341	0.000111815	0.0035644	SMOX	spermine oxidase [Source:HGNC Symbol;Acc:15862]
	ENSG00000126251	77.0478	0.718084	0.22079	3.25234	0.0011446	0.0168857	GPR42	G protein-coupled receptor 42 (gene/pseudogene) [Source:HGNC Symbol;Acc:4500]
	ENSG00000115414	117.64	0.713919	0.251353	2.84031	0.00450703	0.0411645	FN1	fibronectin 1 [Source:HGNC Symbol;Acc:3778]
	ENSG00000170873	2437.78	0.713163	0.158595	4.49675	6.90012e-06	0.000537473	MTSS1	metastasis suppressor 1 [Source:HGNC Symbol;Acc:20443]
	ENSG00000158473	463.248	0.711489	0.190943	3.72619	0.000194399	0.005108	CD1D	CD1d molecule [Source:HGNC Symbol;Acc:1637]
	ENSG00000101336	1213.16	0.710945	0.220787	3.22005	0.0012817	0.018169	HCK	hemopoietic cell kinase [Source:HGNC Symbol;Acc:4840]
	ENSG00000128311	40.9675	0.710769	0.255725	2.77943	0.0054455	0.0463967	TST	thiosulfate sulfurtransferase (rhodanese) [Source:HGNC Symbol;Acc:12388]
	ENSG00000107738	6787.74	0.708891	0.188779	3.75513	0.000173251	0.00467681	C10orf54	chromosome 10 open reading frame 54 [Source:HGNC Symbol;Acc:30085]
	ENSG00000136630	280.297	0.708345	0.205808	3.44177	0.000577918	0.0107866	HLX	H2.0-like homeobox [Source:HGNC Symbol;Acc:4978]
	ENSG00000159399	1307.58	0.708201	0.142841	4.95797	7.12324e-07	0.000115417	HK2	hexokinase 2 [Source:HGNC Symbol;Acc:4923]
	ENSG00000062282	129.959	0.70786	0.225342	3.14127	0.00168215	0.0215664	DGAT2	diacylglycerol O-acyltransferase 2 [Source:HGNC Symbol;Acc:16940]
	ENSG00000185897	89.2776	0.707823	0.228962	3.09145	0.00199182	0.0240782	FFAR3	free fatty acid receptor 3 [Source:HGNC Symbol;Acc:4499]
	ENSG00000120594	1131.07	0.707809	0.194995	3.62988	0.000283557	0.00653584	PLXDC2	plexin domain containing 2 [Source:HGNC Symbol;Acc:21013]
	ENSG00000136205	580.062	0.707131	0.156328	4.52338	6.08601e-06	0.000505514	TNS3	tensin 3 [Source:HGNC Symbol;Acc:21616]
	ENSG00000123095	46.7993	0.706966	0.221627	3.18989	0.00142329	0.0195032	BHLHE41	basic helix-loop-helix family, member e41 [Source:HGNC Symbol;Acc:16617]
	ENSG00000003147	28.728	0.706723	0.172718	4.09178	4.28069e-05	0.00185701	ICA1	islet cell autoantigen 1, 69kDa [Source:HGNC Symbol;Acc:5343]
	ENSG00000236397	98.7273	0.706213	0.238716	2.95839	0.00309253	0.0322529	DDX11L2	DEAD/H (Asp-Glu-Ala-Asp/His) box helicase 11 like 2 [Source:HGNC Symbol;Acc:37103]
	ENSG00000254703	22.2845	0.70495	0.240297	2.93366	0.00334992	0.0336258	SENCR	smooth muscle and endothelial cell enriched migration/differentiation-associated long non-coding RNA [Source:HGNC Symbol;Acc:44177]
	ENSG00000169861	15.6274	0.70357	0.250906	2.80412	0.0050454	0.0442234	IGHV1OR21-1	immunoglobulin heavy variable 1/OR21-1 (non-functional) [Source:HGNC Symbol;Acc:38040]
	ENSG00000186193	36.9956	0.702135	0.208174	3.37282	0.000744016	0.0127193	SAPCD2	suppressor APC domain containing 2 [Source:HGNC Symbol;Acc:28055]
	ENSG00000211653	216.726	0.70056	0.178917	3.91556	9.01928e-05	0.00306341	IGLV1-40	immunoglobulin lambda variable 1-40 [Source:HGNC Symbol;Acc:5877]
	ENSG00000095383	314.762	0.700243	0.185989	3.76496	0.000166575	0.00457664	TBC1D2	TBC1 domain family, member 2 [Source:HGNC Symbol;Acc:18026]
	ENSG00000211668	383.588	0.69881	0.139879	4.99581	5.85881e-07	9.97525e-05	IGLV2-11	immunoglobulin lambda variable 2-11 [Source:HGNC Symbol;Acc:5887]
	ENSG00000178723	88.955	0.697091	0.166751	4.18044	2.90951e-05	0.00142835	GLULP4	glutamate-ammonia ligase (glutamine synthetase) pseudogene 4 [Source:HGNC Symbol;Acc:4345]
	ENSG00000116701	2160.24	0.697006	0.186542	3.73645	0.000186636	0.00494854	NCF2	neutrophil cytosolic factor 2 [Source:HGNC Symbol;Acc:7661]
	ENSG00000211967	143.872	0.696709	0.147906	4.71049	2.47118e-06	0.000281233	IGHV3-53	immunoglobulin heavy variable 3-53 [Source:HGNC Symbol;Acc:5610]
	ENSG00000114268	293.862	0.696362	0.16318	4.26744	1.97733e-05	0.00110365	PFKFB4	6-phosphofructo-2-kinase/fructose-2,6-biphosphatase 4 [Source:HGNC Symbol;Acc:8875]
	ENSG00000121297	90.5822	0.696202	0.241933	2.87766	0.00400636	0.037931	TSHZ3	teashirt zinc finger homeobox 3 [Source:HGNC Symbol;Acc:30700]
	ENSG00000003436	21.1349	0.696165	0.226312	3.07613	0.00209709	0.0248696	TFPI	tissue factor pathway inhibitor (lipoprotein-associated coagulation inhibitor) [Source:HGNC Symbol;Acc:11760]
	ENSG00000162599	85.1172	0.695034	0.191541	3.62864	0.000284913	0.00653584	NFIA	nuclear factor I/A [Source:HGNC Symbol;Acc:7784]
	ENSG00000198053	1803.8	0.69452	0.185796	3.73809	0.000185426	0.00492391	SIRPA	signal-regulatory protein alpha [Source:HGNC Symbol;Acc:9662]
	ENSG00000224373	331.723	0.694221	0.128521	5.4016	6.60476e-08	2.18406e-05	IGHV4-59	immunoglobulin heavy variable 4-59 [Source:HGNC Symbol;Acc:5654]
	ENSG00000153071	197.543	0.69284	0.239965	2.88726	0.00388615	0.0372802	DAB2	Dab, mitogen-responsive phosphoprotein, homolog 2 (Drosophila) [Source:HGNC Symbol;Acc:2662]
	ENSG00000154589	116.089	0.692244	0.248142	2.7897	0.00527564	0.0455024	LY96	lymphocyte antigen 96 [Source:HGNC Symbol;Acc:17156]
	ENSG00000211943	119.284	0.692122	0.126781	5.4592	4.78283e-08	1.67648e-05	IGHV3-15	immunoglobulin heavy variable 3-15 [Source:HGNC Symbol;Acc:5582]
	ENSG00000148288	103.722	0.691865	0.216728	3.19232	0.00141136	0.0194768	GBGT1	globoside alpha-1,3-N-acetylgalactosaminyltransferase 1 [Source:HGNC Symbol;Acc:20460]
	ENSG00000243238	158.796	0.691564	0.175437	3.94195	8.08235e-05	0.00286164	IGKV2-30	immunoglobulin kappa variable 2-30 [Source:HGNC Symbol;Acc:5785]
	ENSG00000123643	401.468	0.691219	0.185872	3.71879	0.000200179	0.00521736	SLC36A1	solute carrier family 36 (proton/amino acid symporter), member 1 [Source:HGNC Symbol;Acc:18761]
	ENSG00000070182	62.6085	0.689778	0.244224	2.82437	0.00473736	0.0424473	SPTB	spectrin, beta, erythrocytic [Source:HGNC Symbol;Acc:11274]
	ENSG00000169896	3694.08	0.689693	0.177596	3.88348	0.000102971	0.00335439	ITGAM	integrin, alpha M (complement component 3 receptor 3 subunit) [Source:HGNC Symbol;Acc:6149]
	ENSG00000138639	373.502	0.689649	0.169294	4.07368	4.62765e-05	0.00195135	ARHGAP24	Rho GTPase activating protein 24 [Source:HGNC Symbol;Acc:25361]
	ENSG00000197903	149.027	0.689295	0.16308	4.22672	2.37117e-05	0.00125477	HIST1H2BK	histone cluster 1, H2bk [Source:HGNC Symbol;Acc:13954]
	ENSG00000239951	763.401	0.689087	0.140176	4.91588	8.8384e-07	0.000132395	IGKV3-20	immunoglobulin kappa variable 3-20 [Source:HGNC Symbol;Acc:5817]
	ENSG00000130943	13.0793	0.687567	0.240597	2.85775	0.00426651	0.0397316	PKDREJ	polycystin (PKD) family receptor for egg jelly [Source:HGNC Symbol;Acc:9015]
	ENSG00000175857	249.375	0.6862	0.187292	3.66379	0.000248506	0.00605233	GAPT	GRB2-binding adaptor protein, transmembrane [Source:HGNC Symbol;Acc:26588]
	ENSG00000177697	386.32	0.685675	0.212256	3.23042	0.00123608	0.0177862	CD151	CD151 molecule (Raph blood group) [Source:HGNC Symbol;Acc:1630]
	ENSG00000211952	58.952	0.68461	0.150483	4.54943	5.3791e-06	0.000471371	IGHV4-28	immunoglobulin heavy variable 4-28 [Source:HGNC Symbol;Acc:5645]
	ENSG00000128218	101.792	0.684247	0.194246	3.52259	0.000427352	0.00860893	VPREB3	pre-B lymphocyte 3 [Source:HGNC Symbol;Acc:12710]
	ENSG00000211970	314.903	0.68414	0.130953	5.22433	1.74785e-07	4.52888e-05	IGHV4-61	immunoglobulin heavy variable 4-61 [Source:HGNC Symbol;Acc:5655]
	ENSG00000132965	604.138	0.683837	0.183897	3.71858	0.000200347	0.00521736	ALOX5AP	arachidonate 5-lipoxygenase-activating protein [Source:HGNC Symbol;Acc:436]
	ENSG00000211947	315.866	0.682918	0.150293	4.5439	5.52225e-06	0.000481507	IGHV3-21	immunoglobulin heavy variable 3-21 [Source:HGNC Symbol;Acc:5586]
	ENSG00000219041	96.1374	0.682676	0.165772	4.11817	3.81894e-05	0.00171617	IGKV1OR2-118	immunoglobulin kappa variable 1/OR2-118 (pseudogene) [Source:HGNC Symbol;Acc:37488]
	ENSG00000211649	60.8907	0.68217	0.167923	4.06239	4.85727e-05	0.00201592	IGLV7-46	immunoglobulin lambda variable 7-46 (gene/pseudogene) [Source:HGNC Symbol;Acc:5930]
	ENSG00000101307	986.329	0.681859	0.169764	4.0165	5.90677e-05	0.002337	SIRPB1	signal-regulatory protein beta 1 [Source:HGNC Symbol;Acc:15928]
	ENSG00000237592	105.853	0.680495	0.166297	4.09205	4.27578e-05	0.00185701	IGKV1OR10-1	immunoglobulin kappa variable 1/OR10-1 (pseudogene) [Source:HGNC Symbol;Acc:44978]
	ENSG00000136404	118.982	0.680351	0.219865	3.0944	0.00197212	0.0239359	TM6SF1	transmembrane 6 superfamily member 1 [Source:HGNC Symbol;Acc:11860]
	ENSG00000162073	52.667	0.680157	0.235481	2.88837	0.00387243	0.037188	PAQR4	progestin and adipoQ receptor family member IV [Source:HGNC Symbol;Acc:26386]
	ENSG00000167900	82.3885	0.679965	0.17335	3.9225	8.76361e-05	0.00298815	TK1	thymidine kinase 1, soluble [Source:HGNC Symbol;Acc:11830]
	ENSG00000211648	272.526	0.679218	0.172909	3.92818	8.55909e-05	0.00294131	IGLV1-47	immunoglobulin lambda variable 1-47 [Source:HGNC Symbol;Acc:5880]
	ENSG00000211942	101.339	0.678783	0.144478	4.69818	2.62488e-06	0.000293017	IGHV3-13	immunoglobulin heavy variable 3-13 [Source:HGNC Symbol;Acc:5581]
	ENSG00000211934	153.344	0.678658	0.176056	3.85478	0.000115834	0.00363573	IGHV1-2	immunoglobulin heavy variable 1-2 [Source:HGNC Symbol;Acc:5550]
	ENSG00000240864	105.164	0.67742	0.223057	3.03698	0.00238959	0.0270717	IGKV1-16	immunoglobulin kappa variable 1-16 [Source:HGNC Symbol;Acc:5732]
	ENSG00000007968	113.125	0.676679	0.170044	3.97943	6.90799e-05	0.00258695	E2F2	E2F transcription factor 2 [Source:HGNC Symbol;Acc:3114]
	ENSG00000118513	194.278	0.676027	0.176685	3.82618	0.000130149	0.00384006	MYB	v-myb avian myeloblastosis viral oncogene homolog [Source:HGNC Symbol;Acc:7545]
	ENSG00000211652	46.6729	0.675988	0.217074	3.1141	0.00184509	0.0229829	IGLV7-43	immunoglobulin lambda variable 7-43 [Source:HGNC Symbol;Acc:5929]
	ENSG00000243466	341.234	0.675863	0.157117	4.30166	1.69526e-05	0.00100716	IGKV1-5	immunoglobulin kappa variable 1-5 [Source:HGNC Symbol;Acc:5741]
	ENSG00000070614	526.765	0.672832	0.183642	3.66381	0.000248487	0.00605233	NDST1	N-deacetylase/N-sulfotransferase (heparan glucosaminyl) 1 [Source:HGNC Symbol;Acc:7680]
	ENSG00000182240	77.4981	0.672632	0.168252	3.99776	6.39461e-05	0.00245748	BACE2	beta-site APP-cleaving enzyme 2 [Source:HGNC Symbol;Acc:934]
	ENSG00000233999	271.524	0.672244	0.139521	4.81823	1.4484e-06	0.000189863	IGKV3OR2-268	immunoglobulin kappa variable 3/OR2-268 (non-functional) [Source:HGNC Symbol;Acc:5830]
	ENSG00000101856	695.929	0.671955	0.201222	3.33937	0.000839678	0.0137771	PGRMC1	progesterone receptor membrane component 1 [Source:HGNC Symbol;Acc:16090]
	ENSG00000170909	308.663	0.670379	0.180171	3.72079	0.000198602	0.00518911	OSCAR	osteoclast associated, immunoglobulin-like receptor [Source:HGNC Symbol;Acc:29960]
	ENSG00000238121	127.163	0.670332	0.18455	3.63225	0.00028096	0.006522	LINC00426	long intergenic non-protein coding RNA 426 [Source:HGNC Symbol;Acc:42761]
	ENSG00000146192	1158.47	0.669856	0.174719	3.83389	0.00012613	0.00378092	FGD2	FYVE, RhoGEF and PH domain containing 2 [Source:HGNC Symbol;Acc:3664]
	ENSG00000211938	352.168	0.667458	0.163362	4.08576	4.39328e-05	0.00188896	IGHV3-7	immunoglobulin heavy variable 3-7 [Source:HGNC Symbol;Acc:5620]
	ENSG00000235896	269.166	0.667228	0.140802	4.73876	2.15025e-06	0.000251655	IGKV3D-7	immunoglobulin kappa variable 3D-7 [Source:HGNC Symbol;Acc:5829]
	ENSG00000000938	4346.61	0.665741	0.177008	3.76108	0.000169181	0.00460539	FGR	feline Gardner-Rasheed sarcoma viral oncogene homolog [Source:HGNC Symbol;Acc:3697]
	ENSG00000189013	75.2071	0.664392	0.22912	2.89975	0.00373456	0.0362816	KIR2DL4	killer cell immunoglobulin-like receptor, two domains, long cytoplasmic tail, 4 [Source:HGNC Symbol;Acc:6332]
	ENSG00000224607	137.332	0.664098	0.168887	3.93221	8.41678e-05	0.00291697	IGKV1D-27	immunoglobulin kappa variable 1D-27 (pseudogene) [Source:HGNC Symbol;Acc:5751]
	ENSG00000211671	390.925	0.663719	0.136619	4.85817	1.18473e-06	0.000167448	IGLV2-8	immunoglobulin lambda variable 2-8 [Source:HGNC Symbol;Acc:5895]
	ENSG00000168995	102.272	0.663085	0.199837	3.31813	0.000906227	0.0143663	SIGLEC7	sialic acid binding Ig-like lectin 7 [Source:HGNC Symbol;Acc:10876]
	ENSG00000110777	664.309	0.662598	0.092708	7.14715	8.85972e-13	3.10551e-09	POU2AF1	POU class 2 associating factor 1 [Source:HGNC Symbol;Acc:9211]
	ENSG00000211660	393.335	0.661361	0.132815	4.97958	6.3723e-07	0.000105359	IGLV2-23	immunoglobulin lambda variable 2-23 [Source:HGNC Symbol;Acc:5890]
	ENSG00000239571	129.997	0.661184	0.166275	3.97644	6.99545e-05	0.00260856	IGKV2D-30	immunoglobulin kappa variable 2D-30 [Source:HGNC Symbol;Acc:5801]
	ENSG00000156381	60.267	0.660843	0.172695	3.82665	0.0001299	0.00384006	ANKRD9	ankyrin repeat domain 9 [Source:HGNC Symbol;Acc:20096]
	ENSG00000228612	93.0725	0.660681	0.143467	4.6051	4.12258e-06	0.000401402	HK2P1	hexokinase 2 pseudogene 1 [Source:HGNC Symbol;Acc:4924]
	ENSG00000162994	60.4438	0.66038	0.167049	3.95321	7.71111e-05	0.00279609	CLHC1	clathrin heavy chain linker domain containing 1 [Source:HGNC Symbol;Acc:26453]
	ENSG00000102595	47.1434	0.6593	0.222743	2.95991	0.00307724	0.0321789	UGGT2	UDP-glucose glycoprotein glucosyltransferase 2 [Source:HGNC Symbol;Acc:15664]
	ENSG00000253957	77.4545	0.659077	0.148501	4.4382	9.07152e-06	0.000638504	IGHV3-22	immunoglobulin heavy variable 3-22 (pseudogene) [Source:HGNC Symbol;Acc:5587]
	ENSG00000162704	1478.62	0.658903	0.183714	3.58658	0.000335048	0.00728528	ARPC5	actin related protein 2/3 complex, subunit 5, 16kDa [Source:HGNC Symbol;Acc:708]
	ENSG00000188677	542.895	0.658393	0.186145	3.537	0.000404706	0.00828607	PARVB	parvin, beta [Source:HGNC Symbol;Acc:14653]
	ENSG00000121552	682.831	0.658033	0.186401	3.5302	0.00041524	0.00843034	CSTA	cystatin A (stefin A) [Source:HGNC Symbol;Acc:2481]
	ENSG00000103647	81.7877	0.65691	0.237774	2.76275	0.00573163	0.0481155	CORO2B	coronin, actin binding protein, 2B [Source:HGNC Symbol;Acc:2256]
	ENSG00000156011	75.2396	0.656238	0.182046	3.6048	0.000312393	0.00697451	PSD3	pleckstrin and Sec7 domain containing 3 [Source:HGNC Symbol;Acc:19093]
	ENSG00000270472	95.0513	0.656055	0.137939	4.75614	1.97333e-06	0.00023527	IGHV3OR16-9	immunoglobulin heavy variable 3/OR16-9 (non-functional) [Source:HGNC Symbol;Acc:5644]
	ENSG00000121064	1953.79	0.655479	0.183688	3.56844	0.00035911	0.00765663	SCPEP1	serine carboxypeptidase 1 [Source:HGNC Symbol;Acc:29507]
	ENSG00000177674	680.727	0.654881	0.177112	3.69755	0.000217694	0.00553745	AGTRAP	angiotensin II receptor-associated protein [Source:HGNC Symbol;Acc:13539]
	ENSG00000183023	302.267	0.654066	0.235004	2.78321	0.00538245	0.046016	SLC8A1	solute carrier family 8 (sodium/calcium exchanger), member 1 [Source:HGNC Symbol;Acc:11068]
	ENSG00000106804	111.534	0.653413	0.203639	3.20868	0.00133348	0.0187114	C5	complement component 5 [Source:HGNC Symbol;Acc:1331]
	ENSG00000211944	77.4752	0.652754	0.150526	4.33648	1.44781e-05	0.000903001	IGHV3-16	immunoglobulin heavy variable 3-16 (non-functional) [Source:HGNC Symbol;Acc:5583]
	ENSG00000206417	32.3867	0.651186	0.210172	3.09834	0.00194605	0.0237511	H1FX-AS1	H1FX antisense RNA 1 [Source:HGNC Symbol;Acc:27953]
	ENSG00000104972	1101.31	0.65101	0.204272	3.18698	0.00143768	0.0196237	LILRB1	leukocyte immunoglobulin-like receptor, subfamily B (with TM and ITIM domains), member 1 [Source:HGNC Symbol;Acc:6605]
	ENSG00000030582	5684.32	0.65098	0.205846	3.16246	0.00156445	0.0206275	GRN	granulin [Source:HGNC Symbol;Acc:4601]
	ENSG00000163486	1435.88	0.650089	0.162755	3.99428	6.48917e-05	0.00246735	SRGAP2	SLIT-ROBO Rho GTPase activating protein 2 [Source:HGNC Symbol;Acc:19751]
	ENSG00000177156	1314.88	0.649034	0.178388	3.63833	0.000274407	0.00643809	TALDO1	transaldolase 1 [Source:HGNC Symbol;Acc:11559]
	ENSG00000244437	464.437	0.648955	0.150406	4.31468	1.59834e-05	0.00096929	IGKV3-15	immunoglobulin kappa variable 3-15 [Source:HGNC Symbol;Acc:5816]
	ENSG00000064601	1768.37	0.648875	0.177511	3.65542	0.000256765	0.00618991	CTSA	cathepsin A [Source:HGNC Symbol;Acc:9251]
	ENSG00000169692	240.647	0.648157	0.160223	4.04535	5.22449e-05	0.00211505	AGPAT2	1-acylglycerol-3-phosphate O-acyltransferase 2 [Source:HGNC Symbol;Acc:325]
	ENSG00000075651	82.1704	0.647745	0.160122	4.04531	5.22547e-05	0.00211505	PLD1	phospholipase D1, phosphatidylcholine-specific [Source:HGNC Symbol;Acc:9067]
	ENSG00000138413	269.782	0.647676	0.182271	3.55336	0.000380339	0.00794497	IDH1	isocitrate dehydrogenase 1 (NADP+), soluble [Source:HGNC Symbol;Acc:5382]
	ENSG00000189068	102.565	0.646567	0.191735	3.37218	0.000745747	0.0127193	VSTM1	V-set and transmembrane domain containing 1 [Source:HGNC Symbol;Acc:29455]
	ENSG00000211949	467.466	0.646379	0.15238	4.2419	2.21636e-05	0.00118789	IGHV3-23	immunoglobulin heavy variable 3-23 [Source:HGNC Symbol;Acc:5588]
	ENSG00000171777	492.897	0.645806	0.192008	3.36343	0.000769802	0.0129851	RASGRP4	RAS guanyl releasing protein 4 [Source:HGNC Symbol;Acc:18958]
	ENSG00000253209	75.9354	0.645275	0.147152	4.38508	1.15945e-05	0.000781556	IGHV3-65	immunoglobulin heavy variable 3-65 (pseudogene) [Source:HGNC Symbol;Acc:5618]
	ENSG00000211592	407.096	0.645205	0.202786	3.1817	0.00146412	0.0198455	IGKC	immunoglobulin kappa constant [Source:HGNC Symbol;Acc:5716]
	ENSG00000142694	27.5418	0.645066	0.167986	3.83999	0.00012304	0.00374186	EVA1B	eva-1 homolog B (C. elegans) [Source:HGNC Symbol;Acc:25558]
	ENSG00000072954	36.8941	0.644359	0.211218	3.05068	0.00228325	0.0263014	TMEM38A	transmembrane protein 38A [Source:HGNC Symbol;Acc:28462]
	ENSG00000170476	467.697	0.643414	0.176684	3.6416	0.000270948	0.00637401	MZB1	marginal zone B and B1 cell-specific protein [Source:HGNC Symbol;Acc:30125]
	ENSG00000132357	88.3254	0.642448	0.210167	3.05685	0.00223678	0.0259271	CARD6	caspase recruitment domain family, member 6 [Source:HGNC Symbol;Acc:16394]
	ENSG00000137101	396.951	0.640855	0.192079	3.33642	0.000848662	0.0138305	CD72	CD72 molecule [Source:HGNC Symbol;Acc:1696]
	ENSG00000211640	60.8163	0.64077	0.229889	2.7873	0.00531496	0.045617	IGLV6-57	immunoglobulin lambda variable 6-57 [Source:HGNC Symbol;Acc:5927]
	ENSG00000166483	326.267	0.640347	0.167029	3.83375	0.000126203	0.00378092	WEE1	WEE1 G2 checkpoint kinase [Source:HGNC Symbol;Acc:12761]
	ENSG00000260048	23.1902	0.638	0.209561	3.04445	0.00233103	0.0266147	IGHV1OR16-3	immunoglobulin heavy variable 1/OR16-3 (pseudogene) [Source:HGNC Symbol;Acc:5572]
	ENSG00000166592	34.6801	0.637812	0.201839	3.16	0.00157772	0.0207279	RRAD	Ras-related associated with diabetes [Source:HGNC Symbol;Acc:10446]
	ENSG00000105967	465.013	0.637377	0.215129	2.96277	0.00304885	0.0319391	TFEC	transcription factor EC [Source:HGNC Symbol;Acc:11754]
	ENSG00000143110	1257.4	0.636596	0.19012	3.3484	0.000812809	0.0135026	C1orf162	chromosome 1 open reading frame 162 [Source:HGNC Symbol;Acc:28344]
	ENSG00000011426	36.7837	0.636595	0.189809	3.35388	0.000796872	0.0133263	ANLN	anillin, actin binding protein [Source:HGNC Symbol;Acc:14082]
	ENSG00000103490	212.84	0.635198	0.181848	3.49302	0.000477595	0.00940487	PYCARD	PYD and CARD domain containing [Source:HGNC Symbol;Acc:16608]
	ENSG00000231475	89.4116	0.633164	0.174377	3.631	0.000282329	0.00653584	IGHV4-31	immunoglobulin heavy variable 4-31 [Source:HGNC Symbol;Acc:5649]
	ENSG00000147459	1132.08	0.632898	0.182822	3.46182	0.000536538	0.0102322	DOCK5	dedicator of cytokinesis 5 [Source:HGNC Symbol;Acc:23476]
	ENSG00000168274	23.1844	0.632754	0.226228	2.79697	0.0051584	0.0447648	HIST1H2AE	histone cluster 1, H2ae [Source:HGNC Symbol;Acc:4724]
	ENSG00000133835	574.372	0.632534	0.132266	4.78228	1.73317e-06	0.000212528	HSD17B4	hydroxysteroid (17-beta) dehydrogenase 4 [Source:HGNC Symbol;Acc:5213]
	ENSG00000163803	149.478	0.632437	0.225237	2.80787	0.00498699	0.0438985	PLB1	phospholipase B1 [Source:HGNC Symbol;Acc:30041]
	ENSG00000197705	277.39	0.631831	0.13911	4.54196	5.57348e-06	0.000483568	KLHL14	kelch-like family member 14 [Source:HGNC Symbol;Acc:29266]
	ENSG00000197582	1042.49	0.630506	0.160186	3.93608	8.28249e-05	0.00290102	GPX1P1	glutathione peroxidase pseudogene 1 [Source:HGNC Symbol;Acc:4560]
	ENSG00000187037	48.8354	0.629989	0.207317	3.03877	0.00237544	0.0269472	GPR141	G protein-coupled receptor 141 [Source:HGNC Symbol;Acc:19997]
	ENSG00000170312	53.5994	0.62963	0.229364	2.74511	0.00604908	0.0495424	CDK1	cyclin-dependent kinase 1 [Source:HGNC Symbol;Acc:1722]
	ENSG00000230481	90.5232	0.628544	0.152522	4.121	3.77228e-05	0.00170667	IGKV1OR22-5	immunoglobulin kappa variable 1/OR22-5 (pseudogene) [Source:HGNC Symbol;Acc:5773]
	ENSG00000225774	28.2213	0.628347	0.211825	2.96635	0.00301361	0.0316456	SIRPAP1	signal-regulatory protein alpha pseudogene 1 [Source:HGNC Symbol;Acc:9663]
	ENSG00000179630	138.107	0.628029	0.193039	3.25337	0.00114045	0.0168529	LACC1	laccase (multicopper oxidoreductase) domain containing 1 [Source:HGNC Symbol;Acc:26789]
	ENSG00000231528	58.3132	0.627876	0.225651	2.78251	0.005394	0.0460692	FAM225A	family with sequence similarity 225, member A (non-protein coding) [Source:HGNC Symbol;Acc:27855]
	ENSG00000109743	503.184	0.627109	0.208343	3.00999	0.0026126	0.0287255	BST1	bone marrow stromal cell antigen 1 [Source:HGNC Symbol;Acc:1118]
	ENSG00000235621	113.876	0.626854	0.18098	3.46366	0.000532883	0.0101735	LINC00494	long intergenic non-protein coding RNA 494 [Source:HGNC Symbol;Acc:27657]
	ENSG00000170382	295.635	0.626529	0.198162	3.16171	0.00156847	0.0206374	LRRN2	leucine rich repeat neuronal 2 [Source:HGNC Symbol;Acc:16914]
	ENSG00000106686	30.03	0.626311	0.202596	3.09143	0.00199195	0.0240782	SPATA6L	spermatogenesis associated 6-like [Source:HGNC Symbol;Acc:25472]
	ENSG00000233276	2028.38	0.626253	0.158853	3.94235	8.06858e-05	0.00286164	GPX1	glutathione peroxidase 1 [Source:HGNC Symbol;Acc:4553]
	ENSG00000100151	342.475	0.625127	0.149717	4.17538	2.97486e-05	0.00144826	PICK1	protein interacting with PRKCA 1 [Source:HGNC Symbol;Acc:9394]
	ENSG00000044115	898.401	0.625102	0.17037	3.66908	0.000243421	0.00596671	CTNNA1	catenin (cadherin-associated protein), alpha 1, 102kDa [Source:HGNC Symbol;Acc:2509]
	ENSG00000139318	2475.7	0.62479	0.150492	4.15165	3.30086e-05	0.00156542	DUSP6	dual specificity phosphatase 6 [Source:HGNC Symbol;Acc:3072]
	ENSG00000101846	245.46	0.624269	0.158149	3.94735	7.90226e-05	0.00282643	STS	steroid sulfatase (microsomal), isozyme S [Source:HGNC Symbol;Acc:11425]
	ENSG00000179299	68.321	0.623759	0.155619	4.00824	6.11718e-05	0.00240774	NSUN7	NOP2/Sun domain family, member 7 [Source:HGNC Symbol;Acc:25857]
	ENSG00000215326	124.656	0.623693	0.186123	3.35097	0.000805289	0.0134031	GPX1P2	glutathione peroxidase pseudogene 2 [Source:HGNC Symbol;Acc:4561]
	ENSG00000143119	4382.1	0.623683	0.136637	4.56453	5.00619e-06	0.000445373	CD53	CD53 molecule [Source:HGNC Symbol;Acc:1686]
	ENSG00000097096	105.463	0.623535	0.208871	2.98526	0.00283339	0.0302978	SYDE2	synapse defective 1, Rho GTPase, homolog 2 (C. elegans) [Source:HGNC Symbol;Acc:25841]
	ENSG00000161929	394.954	0.623522	0.187605	3.32358	0.000888693	0.014203	SCIMP	SLP adaptor and CSK interacting membrane protein [Source:HGNC Symbol;Acc:33504]
	ENSG00000211900	27.2872	0.623452	0.202475	3.07915	0.00207592	0.0246997	IGHJ6	immunoglobulin heavy joining 6 [Source:HGNC Symbol;Acc:5540]
	ENSG00000127990	34.1023	0.622983	0.200467	3.10766	0.00188573	0.0232305	SGCE	sarcoglycan, epsilon [Source:HGNC Symbol;Acc:10808]
	ENSG00000178695	1661.22	0.621224	0.187242	3.31776	0.000907426	0.0143663	KCTD12	potassium channel tetramerization domain containing 12 [Source:HGNC Symbol;Acc:14678]
	ENSG00000237632	23.5196	0.62059	0.207262	2.99423	0.00275136	0.0298097	S100A11P1	S100 calcium binding protein A11 pseudogene 1 [Source:HGNC Symbol;Acc:10491]
	ENSG00000213406	158.694	0.620267	0.171957	3.60711	0.000309626	0.0069304	ANXA2P1	annexin A2 pseudogene 1 [Source:HGNC Symbol;Acc:538]
	ENSG00000170365	36.547	0.620075	0.194481	3.18836	0.00143084	0.0195638	SMAD1	SMAD family member 1 [Source:HGNC Symbol;Acc:6767]
	ENSG00000223350	20.7957	0.619331	0.216267	2.86374	0.00418674	0.0390926	IGLV9-49	immunoglobulin lambda variable 9-49 [Source:HGNC Symbol;Acc:5933]
	ENSG00000132122	85.4048	0.618568	0.224665	2.75329	0.00589997	0.0490526	SPATA6	spermatogenesis associated 6 [Source:HGNC Symbol;Acc:18309]
	ENSG00000235568	1334.21	0.617847	0.188285	3.28145	0.00103276	0.0157151	NFAM1	NFAT activating protein with ITAM motif 1 [Source:HGNC Symbol;Acc:29872]
	ENSG00000239855	83.0028	0.617312	0.191699	3.22022	0.00128093	0.018169	IGKV1-6	immunoglobulin kappa variable 1-6 [Source:HGNC Symbol;Acc:5742]
	ENSG00000224041	420.172	0.616376	0.155345	3.96778	7.25463e-05	0.00267777	IGKV3D-15	immunoglobulin kappa variable 3D-15 (gene/pseudogene) [Source:HGNC Symbol;Acc:5824]
	ENSG00000131747	181.902	0.616086	0.211216	2.91685	0.00353581	0.0349513	TOP2A	topoisomerase (DNA) II alpha 170kDa [Source:HGNC Symbol;Acc:11989]
	ENSG00000231991	677.834	0.615778	0.163941	3.75609	0.000172592	0.00466797	ANXA2P2	annexin A2 pseudogene 2 [Source:HGNC Symbol;Acc:539]
	ENSG00000119138	3814.09	0.614314	0.167842	3.66008	0.000252139	0.00610617	KLF9	Kruppel-like factor 9 [Source:HGNC Symbol;Acc:1123]
	ENSG00000165617	113.749	0.613081	0.148056	4.14088	3.45971e-05	0.00161263	DACT1	dishevelled-binding antagonist of beta-catenin 1 [Source:HGNC Symbol;Acc:17748]
	ENSG00000204634	515.74	0.610205	0.216255	2.82169	0.00477708	0.0427158	TBC1D8	TBC1 domain family, member 8 (with GRAM domain) [Source:HGNC Symbol;Acc:17791]
	ENSG00000006756	134.759	0.609407	0.185716	3.28139	0.00103297	0.0157151	ARSD	arylsulfatase D [Source:HGNC Symbol;Acc:717]
	ENSG00000254174	21.8875	0.608952	0.212128	2.87069	0.00409581	0.0384484	IGHV1-12	immunoglobulin heavy variable 1-12 (pseudogene) [Source:HGNC Symbol;Acc:5546]
	ENSG00000142512	593.264	0.608834	0.211387	2.88019	0.00397439	0.0377625	SIGLEC10	sialic acid binding Ig-like lectin 10 [Source:HGNC Symbol;Acc:15620]
	ENSG00000211941	152.874	0.608007	0.14158	4.29446	1.75122e-05	0.00102728	IGHV3-11	immunoglobulin heavy variable 3-11 (gene/pseudogene) [Source:HGNC Symbol;Acc:5580]
	ENSG00000129450	204.657	0.606322	0.167782	3.61375	0.000301795	0.00680728	SIGLEC9	sialic acid binding Ig-like lectin 9 [Source:HGNC Symbol;Acc:10878]
	ENSG00000159128	1566.76	0.606186	0.14559	4.16366	3.13185e-05	0.00150794	IFNGR2	interferon gamma receptor 2 (interferon gamma transducer 1) [Source:HGNC Symbol;Acc:5440]
	ENSG00000213205	26.4772	0.605935	0.176169	3.43951	0.000582768	0.0108195	STRADBP1	STE20-related kinase adaptor beta pseudogene 1 [Source:HGNC Symbol;Acc:22478]
	ENSG00000214212	722.588	0.605681	0.188343	3.21585	0.00130061	0.0183826	C19orf38	chromosome 19 open reading frame 38 [Source:HGNC Symbol;Acc:34073]
	ENSG00000188404	6049.33	0.605413	0.161235	3.75484	0.000173452	0.00467681	SELL	selectin L [Source:HGNC Symbol;Acc:10720]
	ENSG00000211945	132.989	0.605338	0.135733	4.45977	8.20482e-06	0.000601966	IGHV1-18	immunoglobulin heavy variable 1-18 [Source:HGNC Symbol;Acc:5549]
	ENSG00000183077	45.8379	0.60506	0.167268	3.61732	0.00029767	0.00674027	AFMID	arylformamidase [Source:HGNC Symbol;Acc:20910]
	ENSG00000119535	5559.7	0.604506	0.163684	3.69313	0.000221515	0.00560212	CSF3R	colony stimulating factor 3 receptor (granulocyte) [Source:HGNC Symbol;Acc:2439]
	ENSG00000241244	135.982	0.604358	0.212951	2.83801	0.00453956	0.041373	IGKV1D-16	immunoglobulin kappa variable 1D-16 [Source:HGNC Symbol;Acc:5748]
	ENSG00000106070	103.284	0.603309	0.199738	3.02049	0.00252363	0.0280286	GRB10	growth factor receptor-bound protein 10 [Source:HGNC Symbol;Acc:4564]
	ENSG00000185862	3693.63	0.602574	0.140368	4.2928	1.7643e-05	0.00102728	EVI2B	ecotropic viral integration site 2B [Source:HGNC Symbol;Acc:3500]
	ENSG00000137804	136.194	0.601985	0.160437	3.75217	0.000175314	0.00471249	NUSAP1	nucleolar and spindle associated protein 1 [Source:HGNC Symbol;Acc:18538]
	ENSG00000157107	257.002	0.600886	0.182336	3.29549	0.000982509	0.0151981	FCHO2	FCH domain only 2 [Source:HGNC Symbol;Acc:25180]
	ENSG00000103876	113.56	0.600875	0.213454	2.81501	0.00487752	0.043226	FAH	fumarylacetoacetate hydrolase (fumarylacetoacetase) [Source:HGNC Symbol;Acc:3579]
	ENSG00000251333	118.351	0.600727	0.203426	2.95305	0.0031465	0.032515	RTN3P1	reticulon 3 pseudogene 1 [Source:HGNC Symbol;Acc:19212]
	ENSG00000211957	29.3698	0.600252	0.176753	3.39599	0.000683818	0.0121057	IGHV3-35	immunoglobulin heavy variable 3-35 (non-functional) [Source:HGNC Symbol;Acc:5598]
	ENSG00000145386	60.4278	0.600014	0.199726	3.00419	0.00266286	0.0291645	CCNA2	cyclin A2 [Source:HGNC Symbol;Acc:1578]
	ENSG00000107566	255.073	0.599708	0.156142	3.84079	0.000122639	0.00373803	ERLIN1	ER lipid raft associated 1 [Source:HGNC Symbol;Acc:16947]
	ENSG00000164512	105.005	0.598864	0.182383	3.28355	0.00102507	0.0156494	ANKRD55	ankyrin repeat domain 55 [Source:HGNC Symbol;Acc:25681]
	ENSG00000157227	87.7237	0.598743	0.191098	3.13317	0.00172928	0.021946	MMP14	matrix metallopeptidase 14 (membrane-inserted) [Source:HGNC Symbol;Acc:7160]
	ENSG00000124772	326.926	0.596988	0.182988	3.26245	0.00110452	0.0164467	CPNE5	copine V [Source:HGNC Symbol;Acc:2318]
	ENSG00000167513	42.961	0.596144	0.211447	2.81936	0.00481196	0.0428529	CDT1	chromatin licensing and DNA replication factor 1 [Source:HGNC Symbol;Acc:24576]
	ENSG00000123384	5733.13	0.595609	0.194144	3.06787	0.00215592	0.0253241	LRP1	low density lipoprotein receptor-related protein 1 [Source:HGNC Symbol;Acc:6692]
	ENSG00000108091	2126.8	0.595385	0.188835	3.15294	0.00161635	0.0210227	CCDC6	coiled-coil domain containing 6 [Source:HGNC Symbol;Acc:18782]
	ENSG00000111665	21.4852	0.593513	0.211868	2.80133	0.00508921	0.0443749	CDCA3	cell division cycle associated 3 [Source:HGNC Symbol;Acc:14624]
	ENSG00000221869	1487.09	0.593233	0.142835	4.15327	3.27752e-05	0.00156092	CEBPD	CCAAT/enhancer binding protein (C/EBP), delta [Source:HGNC Symbol;Acc:1835]
	ENSG00000111885	933.91	0.592083	0.154563	3.83068	0.000127791	0.00380896	MAN1A1	mannosidase, alpha, class 1A, member 1 [Source:HGNC Symbol;Acc:6821]
	ENSG00000211632	247.173	0.591585	0.137297	4.30879	1.64152e-05	0.000985247	IGKV3D-11	immunoglobulin kappa variable 3D-11 [Source:HGNC Symbol;Acc:5823]
	ENSG00000108932	1251.59	0.591505	0.174767	3.38454	0.000712977	0.0123813	SLC16A6	solute carrier family 16, member 6 [Source:HGNC Symbol;Acc:10927]
	ENSG00000113719	2911.58	0.591093	0.138604	4.26463	2.00233e-05	0.00111067	ERGIC1	endoplasmic reticulum-golgi intermediate compartment (ERGIC) 1 [Source:HGNC Symbol;Acc:29205]
	ENSG00000128245	754.948	0.590668	0.143489	4.11646	3.84733e-05	0.00172451	YWHAH	tyrosine 3-monooxygenase/tryptophan 5-monooxygenase activation protein, eta [Source:HGNC Symbol;Acc:12853]
	ENSG00000104903	143.732	0.590175	0.155255	3.80132	0.000143929	0.00411213	LYL1	lymphoblastic leukemia derived sequence 1 [Source:HGNC Symbol;Acc:6734]
	ENSG00000108479	85.4612	0.589508	0.169939	3.46894	0.000522518	0.0100228	GALK1	galactokinase 1 [Source:HGNC Symbol;Acc:4118]
	ENSG00000131781	105.837	0.589206	0.17291	3.40759	0.00065539	0.0117448	FMO5	flavin containing monooxygenase 5 [Source:HGNC Symbol;Acc:3773]
	ENSG00000176788	758.307	0.58731	0.162859	3.60624	0.000310665	0.00694478	BASP1	brain abundant, membrane attached signal protein 1 [Source:HGNC Symbol;Acc:957]
	ENSG00000165716	69.1312	0.587119	0.150263	3.90728	9.33406e-05	0.0031399	FAM69B	family with sequence similarity 69, member B [Source:HGNC Symbol;Acc:28290]
	ENSG00000213478	15.5706	0.587083	0.197738	2.96899	0.00298781	0.0314858	CFL1P2	cofilin 1 (non-muscle) pseudogene 2 [Source:HGNC Symbol;Acc:1878]
	ENSG00000140090	331.399	0.585278	0.18357	3.18831	0.00143106	0.0195638	SLC24A4	solute carrier family 24 (sodium/potassium/calcium exchanger), member 4 [Source:HGNC Symbol;Acc:10978]
	ENSG00000110880	1367.16	0.585164	0.157919	3.70547	0.000210995	0.00541421	CORO1C	coronin, actin binding protein, 1C [Source:HGNC Symbol;Acc:2254]
	ENSG00000211956	249.581	0.584645	0.133112	4.39214	1.12242e-05	0.000759515	IGHV4-34	immunoglobulin heavy variable 4-34 [Source:HGNC Symbol;Acc:5650]
	ENSG00000042493	970.128	0.583639	0.161935	3.60415	0.000313171	0.00697778	CAPG	capping protein (actin filament), gelsolin-like [Source:HGNC Symbol;Acc:1474]
	ENSG00000211651	292.203	0.583536	0.172098	3.39072	0.00069709	0.012254	IGLV1-44	immunoglobulin lambda variable 1-44 [Source:HGNC Symbol;Acc:5879]
	ENSG00000064763	123.467	0.583368	0.196323	2.97147	0.00296381	0.0313103	FAR2	fatty acyl CoA reductase 2 [Source:HGNC Symbol;Acc:25531]
	ENSG00000157514	30554.5	0.58273	0.115883	5.0286	4.94066e-07	9.19906e-05	TSC22D3	TSC22 domain family, member 3 [Source:HGNC Symbol;Acc:3051]
	ENSG00000236480	66.0323	0.581801	0.158827	3.66312	0.000249166	0.00605671	PKMP1	pyruvate kinase, muscle pseudogene 1 [Source:HGNC Symbol;Acc:44243]
	ENSG00000138185	576.951	0.581799	0.126649	4.59377	4.35305e-06	0.000416894	ENTPD1	ectonucleoside triphosphate diphosphohydrolase 1 [Source:HGNC Symbol;Acc:3363]
	ENSG00000233662	19.0367	0.581577	0.202464	2.87249	0.0040725	0.0383078	CALM2P4	calmodulin 2 pseudogene 4 [Source:HGNC Symbol;Acc:39661]
	ENSG00000211666	691.133	0.581416	0.116638	4.9848	6.20245e-07	0.000103528	IGLV2-14	immunoglobulin lambda variable 2-14 [Source:HGNC Symbol;Acc:5888]
	ENSG00000254056	45.1364	0.580242	0.157961	3.67333	0.000239407	0.00590133	IGHV3-71	immunoglobulin heavy variable 3-71 (pseudogene) [Source:HGNC Symbol;Acc:5621]
	ENSG00000211966	170.078	0.579541	0.128831	4.49847	6.84438e-06	0.000535512	IGHV5-51	immunoglobulin heavy variable 5-51 [Source:HGNC Symbol;Acc:5659]
	ENSG00000135077	496.828	0.579506	0.183817	3.15262	0.00161813	0.0210227	HAVCR2	hepatitis A virus cellular receptor 2 [Source:HGNC Symbol;Acc:18437]
	ENSG00000166851	40.4832	0.579445	0.211545	2.73912	0.00616047	0.0499854	PLK1	polo-like kinase 1 [Source:HGNC Symbol;Acc:9077]
	ENSG00000172965	182.904	0.579077	0.153968	3.76101	0.000169227	0.00460539	MIR4435-1HG	MIR4435-1 host gene (non-protein coding) [Source:HGNC Symbol;Acc:35163]
	ENSG00000146054	42.402	0.576408	0.198945	2.89732	0.00376371	0.0364838	TRIM7	tripartite motif containing 7 [Source:HGNC Symbol;Acc:16278]
	ENSG00000130775	3761.96	0.576219	0.137323	4.19609	2.71558e-05	0.00135208	THEMIS2	thymocyte selection associated family member 2 [Source:HGNC Symbol;Acc:16839]
	ENSG00000211664	114.66	0.575745	0.143931	4.00014	6.33046e-05	0.00244378	IGLV2-18	immunoglobulin lambda variable 2-18 [Source:HGNC Symbol;Acc:5889]
	ENSG00000140939	31.5785	0.575567	0.160281	3.59098	0.000329432	0.00720802	NOL3	nucleolar protein 3 (apoptosis repressor with CARD domain) [Source:HGNC Symbol;Acc:7869]
	ENSG00000106701	52.7069	0.575405	0.181507	3.17016	0.00152357	0.0203058	FSD1L	fibronectin type III and SPRY domain containing 1-like [Source:HGNC Symbol;Acc:13753]
	ENSG00000107554	1036.17	0.574306	0.197179	2.9126	0.00358429	0.035311	DNMBP	dynamin binding protein [Source:HGNC Symbol;Acc:30373]
	ENSG00000146094	1110.72	0.574194	0.160103	3.5864	0.000335278	0.00728528	DOK3	docking protein 3 [Source:HGNC Symbol;Acc:24583]
	ENSG00000118508	268.63	0.572855	0.208138	2.75228	0.00591821	0.049142	RAB32	RAB32, member RAS oncogene family [Source:HGNC Symbol;Acc:9772]
	ENSG00000021355	2322.32	0.572127	0.133306	4.29184	1.77196e-05	0.00102728	SERPINB1	serpin peptidase inhibitor, clade B (ovalbumin), member 1 [Source:HGNC Symbol;Acc:3311]
	ENSG00000211965	46.6174	0.570895	0.201949	2.82692	0.00469974	0.0422182	IGHV3-49	immunoglobulin heavy variable 3-49 [Source:HGNC Symbol;Acc:5607]
	ENSG00000182718	2893.57	0.570775	0.156501	3.64709	0.000265224	0.00631565	ANXA2	annexin A2 [Source:HGNC Symbol;Acc:537]
	ENSG00000100365	558.073	0.570088	0.162057	3.51783	0.000435094	0.00871481	NCF4	neutrophil cytosolic factor 4, 40kDa [Source:HGNC Symbol;Acc:7662]
	ENSG00000114853	72.9832	0.569111	0.192784	2.95206	0.00315659	0.0325809	ZBTB47	zinc finger and BTB domain containing 47 [Source:HGNC Symbol;Acc:26955]
	ENSG00000241351	507.286	0.568539	0.137513	4.13443	3.55843e-05	0.00164821	IGKV3-11	immunoglobulin kappa variable 3-11 [Source:HGNC Symbol;Acc:5815]
	ENSG00000178719	1901.01	0.567594	0.16003	3.5468	0.000389942	0.00806786	GRINA	glutamate receptor, ionotropic, N-methyl D-aspartate-associated protein 1 (glutamate binding) [Source:HGNC Symbol;Acc:4589]
	ENSG00000183696	3358.1	0.567513	0.139143	4.07863	4.53019e-05	0.0019277	UPP1	uridine phosphorylase 1 [Source:HGNC Symbol;Acc:12576]
	ENSG00000141179	163.649	0.5667	0.172493	3.28535	0.00101858	0.0155909	PCTP	phosphatidylcholine transfer protein [Source:HGNC Symbol;Acc:8752]
	ENSG00000171943	365.518	0.565003	0.149297	3.78443	0.000154062	0.00432707	SRGAP2C	SLIT-ROBO Rho GTPase activating protein 2C [Source:HGNC Symbol;Acc:30584]
	ENSG00000182511	655.277	0.564357	0.180101	3.13355	0.00172704	0.0219334	FES	feline sarcoma oncogene [Source:HGNC Symbol;Acc:3657]
	ENSG00000133318	1102.48	0.56433	0.182669	3.08936	0.00200586	0.0241344	RTN3	reticulon 3 [Source:HGNC Symbol;Acc:10469]
	ENSG00000226540	205.739	0.56408	0.11075	5.09327	3.51934e-07	7.34285e-05	GAPDHP73	glyceraldehyde-3-phosphate dehydrogenase pseudogene 73 [Source:HGNC Symbol;Acc:22956]
	ENSG00000035862	969.449	0.562683	0.177582	3.16859	0.00153182	0.0203732	TIMP2	TIMP metallopeptidase inhibitor 2 [Source:HGNC Symbol;Acc:11821]
	ENSG00000163935	711.399	0.562214	0.162293	3.46418	0.000531841	0.0101685	SFMBT1	Scm-like with four mbt domains 1 [Source:HGNC Symbol;Acc:20255]
	ENSG00000173890	312.858	0.561506	0.149742	3.74983	0.000176958	0.00474941	GPR160	G protein-coupled receptor 160 [Source:HGNC Symbol;Acc:23693]
	ENSG00000116991	286.584	0.561298	0.167395	3.35314	0.000799013	0.0133479	SIPA1L2	signal-induced proliferation-associated 1 like 2 [Source:HGNC Symbol;Acc:23800]
	ENSG00000196730	549.434	0.560868	0.203872	2.75107	0.00594004	0.049199	DAPK1	death-associated protein kinase 1 [Source:HGNC Symbol;Acc:2674]
	ENSG00000196743	947.963	0.560784	0.154559	3.62828	0.000285317	0.00653656	GM2A	GM2 ganglioside activator [Source:HGNC Symbol;Acc:4367]
	ENSG00000211663	146.251	0.560647	0.202945	2.76255	0.0057351	0.0481155	IGLV3-19	immunoglobulin lambda variable 3-19 [Source:HGNC Symbol;Acc:5903]
	ENSG00000070540	222.875	0.560617	0.14324	3.91385	9.08379e-05	0.00307935	WIPI1	WD repeat domain, phosphoinositide interacting 1 [Source:HGNC Symbol;Acc:25471]
	ENSG00000196369	337.927	0.560205	0.137354	4.07856	4.53161e-05	0.0019277	SRGAP2B	SLIT-ROBO Rho GTPase activating protein 2B [Source:HGNC Symbol;Acc:35237]
	ENSG00000104763	3400.34	0.558597	0.153874	3.63022	0.000283182	0.00653584	ASAH1	N-acylsphingosine amidohydrolase (acid ceramidase) 1 [Source:HGNC Symbol;Acc:735]
	ENSG00000088882	24.1909	0.558355	0.173517	3.21788	0.00129143	0.0182677	CPXM1	carboxypeptidase X (M14 family), member 1 [Source:HGNC Symbol;Acc:15771]
	ENSG00000136573	1600.43	0.557195	0.153989	3.6184	0.000296428	0.00673298	BLK	B lymphoid tyrosine kinase [Source:HGNC Symbol;Acc:1057]
	ENSG00000103507	283.258	0.556074	0.143089	3.8862	0.000101826	0.00333569	BCKDK	branched chain ketoacid dehydrogenase kinase [Source:HGNC Symbol;Acc:16902]
	ENSG00000165801	519.1	0.555437	0.186358	2.98048	0.002878	0.0305909	ARHGEF40	Rho guanine nucleotide exchange factor (GEF) 40 [Source:HGNC Symbol;Acc:25516]
	ENSG00000156804	1161.03	0.555253	0.183774	3.0214	0.00251612	0.0280286	FBXO32	F-box protein 32 [Source:HGNC Symbol;Acc:16731]
	ENSG00000263327	54.7415	0.554578	0.196162	2.82715	0.00469648	0.0422182	TAPT1-AS1	TAPT1 antisense RNA 1 (head to head) [Source:HGNC Symbol;Acc:26832]
	ENSG00000143162	1092.77	0.554259	0.178748	3.10078	0.00193009	0.023655	CREG1	cellular repressor of E1A-stimulated genes 1 [Source:HGNC Symbol;Acc:2351]
	ENSG00000152127	3547.95	0.554208	0.13013	4.25886	2.05468e-05	0.00112532	MGAT5	mannosyl (alpha-1,6-)-glycoprotein beta-1,6-N-acetyl-glucosaminyltransferase [Source:HGNC Symbol;Acc:7049]
	ENSG00000175294	45.803	0.553047	0.20154	2.7441	0.00606765	0.0496028	CATSPER1	cation channel, sperm associated 1 [Source:HGNC Symbol;Acc:17116]
	ENSG00000172183	1584.75	0.552431	0.184933	2.9872	0.00281545	0.0302165	ISG20	interferon stimulated exonuclease gene 20kDa [Source:HGNC Symbol;Acc:6130]
	ENSG00000131981	1509.09	0.552288	0.176132	3.13566	0.0017147	0.0218401	LGALS3	lectin, galactoside-binding, soluble, 3 [Source:HGNC Symbol;Acc:6563]
	ENSG00000249489	43.1433	0.550485	0.145005	3.7963	0.000146871	0.00417854	GAPDHP70	glyceraldehyde 3 phosphate dehydrogenase pseudogene 70 [Source:HGNC Symbol;Acc:4148]
	ENSG00000137563	49.4033	0.549206	0.177763	3.08954	0.00200463	0.0241344	GGH	gamma-glutamyl hydrolase (conjugase, folylpolygammaglutamyl hydrolase) [Source:HGNC Symbol;Acc:4248]
	ENSG00000068793	374.705	0.549182	0.193309	2.84095	0.00449795	0.0411436	CYFIP1	cytoplasmic FMR1 interacting protein 1 [Source:HGNC Symbol;Acc:13759]
	ENSG00000148411	428.086	0.548839	0.167043	3.28561	0.00101762	0.0155899	NACC2	NACC family member 2, BEN and BTB (POZ) domain containing [Source:HGNC Symbol;Acc:23846]
	ENSG00000196189	723.871	0.548259	0.178886	3.06485	0.00217782	0.0254117	SEMA4A	sema domain, immunoglobulin domain (Ig), transmembrane domain (TM) and short cytoplasmic domain, (semaphorin) 4A [Source:HGNC Symbol;Acc:10729]
	ENSG00000197872	1651.3	0.546529	0.166872	3.27513	0.00105614	0.0159982	FAM49A	family with sequence similarity 49, member A [Source:HGNC Symbol;Acc:25373]
	ENSG00000135046	7492.41	0.544826	0.137571	3.96032	7.48509e-05	0.00274046	ANXA1	annexin A1 [Source:HGNC Symbol;Acc:533]
	ENSG00000181481	375.397	0.544661	0.161579	3.37086	0.000749346	0.0127193	RNF135	ring finger protein 135 [Source:HGNC Symbol;Acc:21158]
	ENSG00000203710	2552.62	0.544649	0.155549	3.50146	0.000462722	0.00917383	CR1	complement component (3b/4b) receptor 1 (Knops blood group) [Source:HGNC Symbol;Acc:2334]
	ENSG00000232216	38.6657	0.542311	0.175084	3.09743	0.00195207	0.0237914	IGHV3-43	immunoglobulin heavy variable 3-43 [Source:HGNC Symbol;Acc:5604]
	ENSG00000172216	1037.51	0.542242	0.158849	3.41357	0.000641169	0.0115608	CEBPB	CCAAT/enhancer binding protein (C/EBP), beta [Source:HGNC Symbol;Acc:1834]
	ENSG00000213719	2546.94	0.541808	0.144629	3.74621	0.00017953	0.0047891	CLIC1	chloride intracellular channel 1 [Source:HGNC Symbol;Acc:2062]
	ENSG00000166394	33.174	0.541787	0.196911	2.75144	0.00593344	0.0491676	CYB5R2	cytochrome b5 reductase 2 [Source:HGNC Symbol;Acc:24376]
	ENSG00000155307	2171.29	0.541378	0.170104	3.18263	0.00145945	0.0198282	SAMSN1	SAM domain, SH3 domain and nuclear localization signals 1 [Source:HGNC Symbol;Acc:10528]
	ENSG00000197721	155.528	0.541217	0.157791	3.42996	0.000603679	0.0110555	CR1L	complement component (3b/4b) receptor 1-like [Source:HGNC Symbol;Acc:2335]
	ENSG00000184060	401.119	0.540145	0.191556	2.81977	0.00480575	0.0428193	ADAP2	ArfGAP with dual PH domains 2 [Source:HGNC Symbol;Acc:16487]
	ENSG00000139832	409.787	0.539986	0.194833	2.77154	0.00557925	0.0471921	RAB20	RAB20, member RAS oncogene family [Source:HGNC Symbol;Acc:18260]
	ENSG00000148180	601.499	0.539246	0.17214	3.13259	0.00173271	0.0219576	GSN	gelsolin [Source:HGNC Symbol;Acc:4620]
	ENSG00000257950	64.7351	0.538263	0.180202	2.987	0.00281732	0.030218	P2RX5-TAX1BP3	P2RX5-TAX1BP3 readthrough (NMD candidate) [Source:HGNC Symbol;Acc:49191]
	ENSG00000224908	19.6085	0.537794	0.167857	3.20388	0.00135587	0.0189637	TIMM8BP2	translocase of inner mitochondrial membrane 8B pseudogene 2 [Source:HGNC Symbol;Acc:39212]
	ENSG00000010671	820.457	0.537608	0.156248	3.44073	0.000580151	0.0108052	BTK	Bruton agammaglobulinemia tyrosine kinase [Source:HGNC Symbol;Acc:1133]
	ENSG00000234171	24.49	0.53715	0.154519	3.47627	0.000508448	0.0098148	RNASEH1-AS1	RNASEH1 antisense RNA 1 [Source:HGNC Symbol;Acc:49289]
	ENSG00000184226	154.523	0.535823	0.145199	3.69026	0.000224022	0.00564111	PCDH9	protocadherin 9 [Source:HGNC Symbol;Acc:8661]
	ENSG00000153094	3440.67	0.535358	0.172243	3.10815	0.00188264	0.0232305	BCL2L11	BCL2-like 11 (apoptosis facilitator) [Source:HGNC Symbol;Acc:994]
	ENSG00000163421	129.815	0.535329	0.17947	2.98283	0.00285598	0.0304835	PROK2	prokineticin 2 [Source:HGNC Symbol;Acc:18455]
	ENSG00000162711	2805.7	0.534731	0.189739	2.81825	0.00482868	0.0428928	NLRP3	NLR family, pyrin domain containing 3 [Source:HGNC Symbol;Acc:16400]
	ENSG00000137135	52.9468	0.533297	0.119158	4.47554	7.62196e-06	0.000573315	ARHGEF39	Rho guanine nucleotide exchange factor (GEF) 39 [Source:HGNC Symbol;Acc:25909]
	ENSG00000115129	89.5935	0.530857	0.160992	3.29742	0.000975769	0.0151607	TP53I3	tumor protein p53 inducible protein 3 [Source:HGNC Symbol;Acc:19373]
	ENSG00000100721	455.291	0.530249	0.190341	2.78579	0.00533977	0.0457574	TCL1A	T-cell leukemia/lymphoma 1A [Source:HGNC Symbol;Acc:11648]
	ENSG00000222009	191.419	0.529267	0.17396	3.04246	0.00234654	0.026757	BTBD19	BTB (POZ) domain containing 19 [Source:HGNC Symbol;Acc:27145]
	ENSG00000169026	84.8692	0.528309	0.161421	3.27286	0.00106464	0.0160991	MFSD7	major facilitator superfamily domain containing 7 [Source:HGNC Symbol;Acc:26177]
	ENSG00000065485	84.1373	0.527862	0.140322	3.76178	0.00016871	0.00460539	PDIA5	protein disulfide isomerase family A, member 5 [Source:HGNC Symbol;Acc:24811]
	ENSG00000067225	5964.35	0.526967	0.14678	3.59019	0.000330436	0.00722098	PKM	pyruvate kinase, muscle [Source:HGNC Symbol;Acc:9021]
	ENSG00000139117	215.664	0.52594	0.165471	3.17844	0.00148071	0.0199753	CPNE8	copine VIII [Source:HGNC Symbol;Acc:23498]
	ENSG00000136237	55.596	0.524296	0.153018	3.42636	0.00061172	0.0111586	RAPGEF5	Rap guanine nucleotide exchange factor (GEF) 5 [Source:HGNC Symbol;Acc:16862]
	ENSG00000112799	477.686	0.524046	0.166317	3.15088	0.0016278	0.0210701	LY86	lymphocyte antigen 86 [Source:HGNC Symbol;Acc:16837]
	ENSG00000168615	825.427	0.523772	0.146372	3.57836	0.000345756	0.00744438	ADAM9	ADAM metallopeptidase domain 9 [Source:HGNC Symbol;Acc:216]
	ENSG00000100300	919.722	0.523509	0.139987	3.73969	0.000184249	0.00490008	TSPO	translocator protein (18kDa) [Source:HGNC Symbol;Acc:1158]
	ENSG00000127947	1930.01	0.523241	0.168397	3.10718	0.00188882	0.0232305	PTPN12	protein tyrosine phosphatase, non-receptor type 12 [Source:HGNC Symbol;Acc:9645]
	ENSG00000170802	1582.62	0.522587	0.169495	3.0832	0.00204784	0.0244819	FOXN2	forkhead box N2 [Source:HGNC Symbol;Acc:5281]
	ENSG00000027697	3746.65	0.520535	0.126525	4.11409	3.8871e-05	0.00173789	IFNGR1	interferon gamma receptor 1 [Source:HGNC Symbol;Acc:5439]
	ENSG00000238057	125.567	0.519879	0.13653	3.80781	0.000140202	0.00404142	ZEB2-AS1	ZEB2 antisense RNA 1 [Source:HGNC Symbol;Acc:37149]
	ENSG00000136040	1126.11	0.519774	0.1392	3.73401	0.000188456	0.00498173	PLXNC1	plexin C1 [Source:HGNC Symbol;Acc:9106]
	ENSG00000070731	49.1492	0.519763	0.167688	3.09959	0.00193787	0.0237119	ST6GALNAC2	ST6 (alpha-N-acetyl-neuraminyl-2,3-beta-galactosyl-1,3)-N-acetylgalactosaminide alpha-2,6-sialyltransferase 2 [Source:HGNC Symbol;Acc:10867]
	ENSG00000083444	406.45	0.519537	0.158302	3.28194	0.00103097	0.0157151	PLOD1	procollagen-lysine, 2-oxoglutarate 5-dioxygenase 1 [Source:HGNC Symbol;Acc:9081]
	ENSG00000111144	2849.69	0.517355	0.170538	3.03366	0.00241607	0.0272835	LTA4H	leukotriene A4 hydrolase [Source:HGNC Symbol;Acc:6710]
	ENSG00000183963	58.3407	0.516655	0.187873	2.75003	0.00595896	0.0492626	SMTN	smoothelin [Source:HGNC Symbol;Acc:11126]
	ENSG00000012779	2187.83	0.516136	0.141432	3.64935	0.000262908	0.00626901	ALOX5	arachidonate 5-lipoxygenase [Source:HGNC Symbol;Acc:435]
	ENSG00000164111	2410.92	0.514752	0.176153	2.92218	0.00347589	0.0344757	ANXA5	annexin A5 [Source:HGNC Symbol;Acc:543]
	ENSG00000099785	563.16	0.51388	0.153332	3.35141	0.000804014	0.0133946	37316	membrane-associated ring finger (C3HC4) 2, E3 ubiquitin protein ligase [Source:HGNC Symbol;Acc:28038]
	ENSG00000152422	60.5481	0.513582	0.160782	3.19428	0.00140179	0.0193905	XRCC4	X-ray repair complementing defective repair in Chinese hamster cells 4 [Source:HGNC Symbol;Acc:12831]
	ENSG00000128604	656.22	0.512997	0.182417	2.81221	0.00492019	0.0434196	IRF5	interferon regulatory factor 5 [Source:HGNC Symbol;Acc:6120]
	ENSG00000073464	121.285	0.512877	0.16765	3.05922	0.00221917	0.0257742	CLCN4	chloride channel, voltage-sensitive 4 [Source:HGNC Symbol;Acc:2022]
	ENSG00000131171	1966.24	0.512608	0.176136	2.91029	0.00361094	0.0354739	SH3BGRL	SH3 domain binding glutamic acid-rich protein like [Source:HGNC Symbol;Acc:10823]
	ENSG00000239911	63.4706	0.511086	0.163711	3.12187	0.00179704	0.022551	PRKAG2-AS1	PRKAG2 antisense RNA 1 [Source:HGNC Symbol;Acc:40468]
	ENSG00000130429	2440.46	0.510132	0.143153	3.56354	0.000365889	0.00776437	ARPC1B	actin related protein 2/3 complex, subunit 1B, 41kDa [Source:HGNC Symbol;Acc:704]
	ENSG00000232457	168.471	0.508663	0.175622	2.89635	0.00377532	0.0365761	SLC16A6P1	SLC16A6 pseudogene 1 [Source:HGNC Symbol;Acc:48932]
	ENSG00000143641	759.67	0.5082	0.138707	3.66384	0.000248457	0.00605233	GALNT2	UDP-N-acetyl-alpha-D-galactosamine:polypeptide N-acetylgalactosaminyltransferase 2 (GalNAc-T2) [Source:HGNC Symbol;Acc:4124]
	ENSG00000213352	419.434	0.507273	0.1005	5.04749	4.47662e-07	8.58449e-05	GAPDHP44	glyceraldehyde 3 phosphate dehydrogenase pseudogene 44 [Source:HGNC Symbol;Acc:37801]
	ENSG00000086300	733.85	0.507232	0.179503	2.82577	0.00471678	0.0422845	SNX10	sorting nexin 10 [Source:HGNC Symbol;Acc:14974]
	ENSG00000127507	1451.57	0.505553	0.157105	3.21792	0.00129124	0.0182677	EMR2	egf-like module containing, mucin-like, hormone receptor-like 2 [Source:HGNC Symbol;Acc:3337]
	ENSG00000125089	2017.91	0.505365	0.129812	3.89307	9.89833e-05	0.00327317	SH3TC1	SH3 domain and tetratricopeptide repeats 1 [Source:HGNC Symbol;Acc:26009]
	ENSG00000057657	1950.04	0.503786	0.136101	3.70155	0.000214283	0.00547452	PRDM1	PR domain containing 1, with ZNF domain [Source:HGNC Symbol;Acc:9346]
	ENSG00000148832	45.6768	0.503178	0.146005	3.44631	0.000568302	0.0106598	PAOX	polyamine oxidase (exo-N4-amino) [Source:HGNC Symbol;Acc:20837]
	ENSG00000147454	1888.45	0.501804	0.132819	3.77809	0.000158035	0.00439456	SLC25A37	solute carrier family 25 (mitochondrial iron transporter), member 37 [Source:HGNC Symbol;Acc:29786]
	ENSG00000196083	357.564	0.500895	0.17946	2.79112	0.00525256	0.0453703	IL1RAP	interleukin 1 receptor accessory protein [Source:HGNC Symbol;Acc:5995]
	ENSG00000107551	640.726	0.500572	0.178301	2.80746	0.00499336	0.0439325	RASSF4	Ras association (RalGDS/AF-6) domain family member 4 [Source:HGNC Symbol;Acc:20793]
	ENSG00000248415	171.988	0.499838	0.109385	4.56954	4.88797e-06	0.000437403	GAPDHP61	glyceraldehyde 3 phosphate dehydrogenase pseudogene 61 [Source:HGNC Symbol;Acc:4155]
	ENSG00000178814	37.6337	0.498875	0.179085	2.78568	0.00534148	0.0457574	OPLAH	5-oxoprolinase (ATP-hydrolysing) [Source:HGNC Symbol;Acc:8149]
	ENSG00000118689	2353.7	0.498462	0.129191	3.85835	0.000114156	0.00361137	FOXO3	forkhead box O3 [Source:HGNC Symbol;Acc:3821]
	ENSG00000113249	34.2221	0.498359	0.165023	3.01993	0.00252831	0.0280628	HAVCR1	hepatitis A virus cellular receptor 1 [Source:HGNC Symbol;Acc:17866]
	ENSG00000140545	554.766	0.497558	0.169681	2.93233	0.00336434	0.0336549	MFGE8	milk fat globule-EGF factor 8 protein [Source:HGNC Symbol;Acc:7036]
	ENSG00000155660	815.616	0.496987	0.141015	3.52435	0.000424523	0.00858418	PDIA4	protein disulfide isomerase family A, member 4 [Source:HGNC Symbol;Acc:30167]
	ENSG00000105223	1172.35	0.49515	0.132578	3.73477	0.000187886	0.00497416	PLD3	phospholipase D family, member 3 [Source:HGNC Symbol;Acc:17158]
	ENSG00000165030	2110.4	0.493967	0.156489	3.15656	0.00159644	0.0208645	NFIL3	nuclear factor, interleukin 3 regulated [Source:HGNC Symbol;Acc:7787]
	ENSG00000165389	195.56	0.493806	0.17206	2.86996	0.00410525	0.0384546	SPTSSA	serine palmitoyltransferase, small subunit A [Source:HGNC Symbol;Acc:20361]
	ENSG00000126759	1503.56	0.493461	0.173907	2.83749	0.00454691	0.041397	CFP	complement factor properdin [Source:HGNC Symbol;Acc:8864]
	ENSG00000072135	1851.49	0.493447	0.166268	2.96778	0.00299963	0.0315555	PTPN18	protein tyrosine phosphatase, non-receptor type 18 (brain-derived) [Source:HGNC Symbol;Acc:9649]
	ENSG00000249506	48.7375	0.489175	0.143327	3.413	0.000642516	0.0115732	ZEB2P1	zinc finger E-box binding homeobox 2 pseudogene 1 [Source:HGNC Symbol;Acc:33346]
	ENSG00000133246	568.529	0.48845	0.158111	3.08929	0.00200638	0.0241344	PRAM1	PML-RARA regulated adaptor molecule 1 [Source:HGNC Symbol;Acc:30091]
	ENSG00000244116	269.075	0.4882	0.175198	2.78656	0.00532713	0.0456991	IGKV2-28	immunoglobulin kappa variable 2-28 [Source:HGNC Symbol;Acc:5783]
	ENSG00000122694	1167.79	0.48795	0.168844	2.88994	0.00385311	0.0371246	GLIPR2	GLI pathogenesis-related 2 [Source:HGNC Symbol;Acc:18007]
	ENSG00000144843	153.258	0.48794	0.161976	3.01242	0.00259172	0.028554	ADPRH	ADP-ribosylarginine hydrolase [Source:HGNC Symbol;Acc:269]
	ENSG00000167613	1042.62	0.487737	0.161451	3.02096	0.00251978	0.0280286	LAIR1	leukocyte-associated immunoglobulin-like receptor 1 [Source:HGNC Symbol;Acc:6477]
	ENSG00000033327	2284.32	0.486238	0.114389	4.25074	2.13064e-05	0.00115595	GAB2	GRB2-associated binding protein 2 [Source:HGNC Symbol;Acc:14458]
	ENSG00000072694	665.326	0.486153	0.173818	2.79691	0.00515947	0.0447648	FCGR2B	Fc fragment of IgG, low affinity IIb, receptor (CD32) [Source:HGNC Symbol;Acc:3618]
	ENSG00000173744	6248.62	0.485814	0.128011	3.79509	0.000147589	0.00417934	AGFG1	ArfGAP with FG repeats 1 [Source:HGNC Symbol;Acc:5175]
	ENSG00000112576	3333.45	0.485058	0.149323	3.24837	0.00116069	0.0170656	CCND3	cyclin D3 [Source:HGNC Symbol;Acc:1585]
	ENSG00000112195	196.918	0.484922	0.154949	3.12956	0.0017507	0.0221217	TREML2	triggering receptor expressed on myeloid cells-like 2 [Source:HGNC Symbol;Acc:21092]
	ENSG00000074800	6076.01	0.484773	0.135796	3.56986	0.000357165	0.00763376	ENO1	enolase 1, (alpha) [Source:HGNC Symbol;Acc:3350]
	ENSG00000112303	775.616	0.484446	0.167166	2.898	0.00375547	0.0364442	VNN2	vanin 2 [Source:HGNC Symbol;Acc:12706]
	ENSG00000253120	104.917	0.482912	0.152266	3.17151	0.00151648	0.020273	IGLV2-34	immunoglobulin lambda variable 2-34 (pseudogene) [Source:HGNC Symbol;Acc:5893]
	ENSG00000222041	188.729	0.482734	0.131763	3.66366	0.000248641	0.00605233	LINC00152	long intergenic non-protein coding RNA 152 [Source:HGNC Symbol;Acc:28717]
	ENSG00000102265	1628.12	0.482187	0.167225	2.88347	0.00393326	0.0375664	TIMP1	TIMP metallopeptidase inhibitor 1 [Source:HGNC Symbol;Acc:11820]
	ENSG00000113269	1824.71	0.481433	0.169181	2.84567	0.00443182	0.0407446	RNF130	ring finger protein 130 [Source:HGNC Symbol;Acc:18280]
	ENSG00000163534	2671.33	0.480406	0.17163	2.79907	0.00512498	0.0445512	FCRL1	Fc receptor-like 1 [Source:HGNC Symbol;Acc:18509]
	ENSG00000239264	100.836	0.480388	0.163674	2.93503	0.00333515	0.0335545	TXNDC5	thioredoxin domain containing 5 (endoplasmic reticulum) [Source:HGNC Symbol;Acc:21073]
	ENSG00000130066	12599.4	0.479829	0.145398	3.30011	0.000966486	0.0150432	SAT1	spermidine/spermine N1-acetyltransferase 1 [Source:HGNC Symbol;Acc:10540]
	ENSG00000112096	5198.13	0.478432	0.166031	2.88159	0.00395672	0.0376878	SOD2	superoxide dismutase 2, mitochondrial [Source:HGNC Symbol;Acc:11180]
	ENSG00000233822	48.3493	0.476007	0.161022	2.95617	0.00311488	0.0323408	HIST1H2BN	histone cluster 1, H2bn [Source:HGNC Symbol;Acc:4749]
	ENSG00000145715	1129.24	0.475468	0.121077	3.92698	8.60185e-05	0.00295021	RASA1	RAS p21 protein activator (GTPase activating protein) 1 [Source:HGNC Symbol;Acc:9871]
	ENSG00000165025	2360.04	0.475295	0.138129	3.44096	0.000579664	0.0108052	SYK	spleen tyrosine kinase [Source:HGNC Symbol;Acc:11491]
	ENSG00000171813	183.574	0.475064	0.142394	3.33627	0.000849118	0.0138305	PWWP2B	PWWP domain containing 2B [Source:HGNC Symbol;Acc:25150]
	ENSG00000104064	1212.13	0.474928	0.162431	2.92388	0.00345702	0.0343662	GABPB1	GA binding protein transcription factor, beta subunit 1 [Source:HGNC Symbol;Acc:4074]
	ENSG00000148834	581.083	0.473988	0.172138	2.75354	0.00589551	0.0490526	GSTO1	glutathione S-transferase omega 1 [Source:HGNC Symbol;Acc:13312]
	ENSG00000072274	4051.27	0.473807	0.140204	3.3794	0.00072643	0.0125433	TFRC	transferrin receptor [Source:HGNC Symbol;Acc:11763]
	ENSG00000101342	215.569	0.472956	0.166789	2.83565	0.0045733	0.0415509	TLDC2	TBC/LysM-associated domain containing 2 [Source:HGNC Symbol;Acc:16112]
	ENSG00000100596	1165.45	0.472875	0.139339	3.39369	0.000689576	0.012134	SPTLC2	serine palmitoyltransferase, long chain base subunit 2 [Source:HGNC Symbol;Acc:11278]
	ENSG00000248626	389.596	0.472853	0.100862	4.68813	2.75708e-06	0.000299671	GAPDHP40	glyceraldehyde 3 phosphate dehydrogenase pseudogene 40 [Source:HGNC Symbol;Acc:37797]
	ENSG00000213904	57.3504	0.472437	0.170739	2.767	0.00565742	0.0477151	LIPE-AS1	LIPE antisense RNA 1 [Source:HGNC Symbol;Acc:48589]
	ENSG00000082146	202.734	0.470081	0.142425	3.30054	0.000964982	0.0150432	STRADB	STE20-related kinase adaptor beta [Source:HGNC Symbol;Acc:13205]
	ENSG00000100077	1263.99	0.469956	0.137161	3.4263	0.000611857	0.0111586	ADRBK2	adrenergic, beta, receptor kinase 2 [Source:HGNC Symbol;Acc:290]
	ENSG00000230989	672.766	0.468697	0.159103	2.94588	0.00322036	0.032853	HSBP1	heat shock factor binding protein 1 [Source:HGNC Symbol;Acc:5203]
	ENSG00000120162	165.607	0.468403	0.148624	3.15161	0.00162375	0.0210487	MOB3B	MOB kinase activator 3B [Source:HGNC Symbol;Acc:23825]
	ENSG00000101160	2308.34	0.466718	0.153297	3.04453	0.00233041	0.0266147	CTSZ	cathepsin Z [Source:HGNC Symbol;Acc:2547]
	ENSG00000216624	251.951	0.466094	0.112828	4.13103	3.61137e-05	0.0016656	GAPDHP72	glyceraldehyde-3-phosphate dehydrogenase pseudogene 72 [Source:HGNC Symbol;Acc:22955]
	ENSG00000247982	3751.48	0.464773	0.150803	3.08198	0.00205627	0.0245659	LINC00926	long intergenic non-protein coding RNA 926 [Source:HGNC Symbol;Acc:27514]
	ENSG00000196782	347.148	0.46437	0.153947	3.01642	0.00255774	0.0282758	MAML3	mastermind-like 3 (Drosophila) [Source:HGNC Symbol;Acc:16272]
	ENSG00000228232	1674.36	0.463453	0.101354	4.57261	4.81696e-06	0.000437403	GAPDHP1	glyceraldehyde-3-phosphate dehydrogenase pseudogene 1 [Source:HGNC Symbol;Acc:4159]
	ENSG00000197329	8582.83	0.463054	0.163382	2.83418	0.00459433	0.041654	PELI1	pellino E3 ubiquitin protein ligase 1 [Source:HGNC Symbol;Acc:8827]
	ENSG00000142046	161.54	0.460208	0.135779	3.38939	0.000700485	0.0122644	TMEM91	transmembrane protein 91 [Source:HGNC Symbol;Acc:32393]
	ENSG00000112290	69.1334	0.459399	0.13091	3.50926	0.000449352	0.00895944	WASF1	WAS protein family, member 1 [Source:HGNC Symbol;Acc:12732]
	ENSG00000169554	4547.76	0.458341	0.108556	4.22216	2.41976e-05	0.00126216	ZEB2	zinc finger E-box binding homeobox 2 [Source:HGNC Symbol;Acc:14881]
	ENSG00000230359	59.1128	0.458114	0.139026	3.29518	0.000983585	0.0152013	TPI1P2	triosephosphate isomerase 1 pseudogene 2 [Source:HGNC Symbol;Acc:38069]
	ENSG00000131370	314.252	0.457881	0.136113	3.36399	0.000768245	0.0129713	SH3BP5	SH3-domain binding protein 5 (BTK-associated) [Source:HGNC Symbol;Acc:10827]
	ENSG00000186265	387.782	0.455818	0.144142	3.16229	0.00156536	0.0206275	BTLA	B and T lymphocyte associated [Source:HGNC Symbol;Acc:21087]
	ENSG00000166340	3792.58	0.454501	0.147021	3.09141	0.00199209	0.0240782	TPP1	tripeptidyl peptidase I [Source:HGNC Symbol;Acc:2073]
	ENSG00000143297	1026.81	0.454187	0.14064	3.22943	0.00124036	0.0178231	FCRL5	Fc receptor-like 5 [Source:HGNC Symbol;Acc:18508]
	ENSG00000005893	1332.78	0.454038	0.139094	3.26425	0.00109756	0.0163709	LAMP2	lysosomal-associated membrane protein 2 [Source:HGNC Symbol;Acc:6501]
	ENSG00000132185	335.858	0.453567	0.160714	2.8222	0.00476952	0.0426701	FCRLA	Fc receptor-like A [Source:HGNC Symbol;Acc:18504]
	ENSG00000249210	162.415	0.453342	0.116618	3.8874	0.000101323	0.00332545	GAPDHP38	glyceraldehyde 3 phosphate dehydrogenase pseudogene 38 [Source:HGNC Symbol;Acc:37792]
	ENSG00000084234	7862.4	0.453018	0.160428	2.82381	0.00474568	0.0425001	APLP2	amyloid beta (A4) precursor-like protein 2 [Source:HGNC Symbol;Acc:598]
	ENSG00000149418	471.694	0.45283	0.156622	2.89122	0.00383746	0.0370348	ST14	suppression of tumorigenicity 14 (colon carcinoma) [Source:HGNC Symbol;Acc:11344]
	ENSG00000144354	124.944	0.451044	0.150647	2.99405	0.00275304	0.0298097	CDCA7	cell division cycle associated 7 [Source:HGNC Symbol;Acc:14628]
	ENSG00000138449	249.291	0.45088	0.159237	2.83151	0.00463292	0.0418755	SLC40A1	solute carrier family 40 (iron-regulated transporter), member 1 [Source:HGNC Symbol;Acc:10909]
	ENSG00000235587	804.163	0.450855	0.0999917	4.50893	6.51553e-06	0.000521379	GAPDHP65	glyceraldehyde 3 phosphate dehydrogenase pseudogene 65 [Source:HGNC Symbol;Acc:4143]
	ENSG00000082014	476.082	0.449683	0.138571	3.24514	0.00117391	0.0172023	SMARCD3	SWI/SNF related, matrix associated, actin dependent regulator of chromatin, subfamily d, member 3 [Source:HGNC Symbol;Acc:11108]
	ENSG00000163931	4968.87	0.449071	0.145551	3.08532	0.00203335	0.0243585	TKT	transketolase [Source:HGNC Symbol;Acc:11834]
	ENSG00000033627	663.439	0.448372	0.118629	3.77963	0.000157064	0.00437633	ATP6V0A1	ATPase, H+ transporting, lysosomal V0 subunit a1 [Source:HGNC Symbol;Acc:865]
	ENSG00000166797	342.465	0.447405	0.137165	3.26181	0.00110702	0.0164699	FAM96A	family with sequence similarity 96, member A [Source:HGNC Symbol;Acc:26235]
	ENSG00000225639	92.4375	0.44708	0.137238	3.25769	0.00112323	0.0166405	PGAM1P2	phosphoglycerate mutase 1 pseudogene 2 [Source:HGNC Symbol;Acc:42449]
	ENSG00000119333	98.0231	0.446754	0.120818	3.69775	0.000217521	0.00553745	WDR34	WD repeat domain 34 [Source:HGNC Symbol;Acc:28296]
	ENSG00000104375	61.5832	0.446383	0.141013	3.16554	0.00154796	0.0204597	STK3	serine/threonine kinase 3 [Source:HGNC Symbol;Acc:11406]
	ENSG00000171298	1166.89	0.445989	0.13746	3.24449	0.00117661	0.017213	GAA	glucosidase, alpha; acid [Source:HGNC Symbol;Acc:4065]
	ENSG00000120129	25310.4	0.445443	0.0812898	5.47969	4.26072e-08	1.55569e-05	DUSP1	dual specificity phosphatase 1 [Source:HGNC Symbol;Acc:3064]
	ENSG00000140968	4000.15	0.445307	0.133823	3.32759	0.000876021	0.0140984	IRF8	interferon regulatory factor 8 [Source:HGNC Symbol;Acc:5358]
	ENSG00000042062	73.7767	0.44514	0.156932	2.83652	0.00456082	0.041459	FAM65C	family with sequence similarity 65, member C [Source:HGNC Symbol;Acc:16168]
	ENSG00000001036	275.039	0.444456	0.151521	2.93329	0.00335392	0.0336275	FUCA2	fucosidase, alpha-L- 2, plasma [Source:HGNC Symbol;Acc:4008]
	ENSG00000103811	1331.26	0.443694	0.149685	2.96418	0.0030349	0.031812	CTSH	cathepsin H [Source:HGNC Symbol;Acc:2535]
	ENSG00000218582	670.494	0.442689	0.107254	4.1275	3.66723e-05	0.00168693	GAPDHP63	glyceraldehyde 3 phosphate dehydrogenase pseudogene 63 [Source:HGNC Symbol;Acc:4157]
	ENSG00000111640	9248.45	0.442684	0.0988297	4.47926	7.49016e-06	0.00057075	GAPDH	glyceraldehyde-3-phosphate dehydrogenase [Source:HGNC Symbol;Acc:4141]
	ENSG00000011600	2795.77	0.439051	0.154593	2.84004	0.00451078	0.041175	TYROBP	TYRO protein tyrosine kinase binding protein [Source:HGNC Symbol;Acc:12449]
	ENSG00000143933	3205.49	0.437736	0.120605	3.62952	0.00028395	0.00653584	CALM2	calmodulin 2 (phosphorylase kinase, delta) [Source:HGNC Symbol;Acc:1445]
	ENSG00000231313	170.499	0.437608	0.142131	3.0789	0.00207765	0.0247035	CLIC1P1	chloride intracellular channel 1 pseudogene 1 [Source:HGNC Symbol;Acc:32691]
	ENSG00000226415	594.335	0.436633	0.130954	3.33425	0.000855288	0.013841	TPI1P1	triosephosphate isomerase 1 pseudogene 1 [Source:HGNC Symbol;Acc:35449]
	ENSG00000146535	2361.2	0.436316	0.143178	3.04736	0.00230861	0.0264485	GNA12	guanine nucleotide binding protein (G protein) alpha 12 [Source:HGNC Symbol;Acc:4380]
	ENSG00000215482	124.906	0.435916	0.110278	3.95288	7.72171e-05	0.00279609	CALM2P3	calmodulin 2 pseudogene 3 [Source:HGNC Symbol;Acc:1448]
	ENSG00000113732	845.58	0.435807	0.150491	2.89591	0.00378065	0.0366075	ATP6V0E1	ATPase, H+ transporting, lysosomal 9kDa, V0 subunit e1 [Source:HGNC Symbol;Acc:863]
	ENSG00000108219	4818.05	0.435161	0.13881	3.13493	0.00171897	0.0218785	TSPAN14	tetraspanin 14 [Source:HGNC Symbol;Acc:23303]
	ENSG00000253869	68.3057	0.434182	0.132962	3.26545	0.00109292	0.0163253	PIGFP1	phosphatidylinositol glycan anchor biosynthesis, class F, pseudogene 1 [Source:HGNC Symbol;Acc:8963]
	ENSG00000163453	141.588	0.434158	0.155036	2.80036	0.0051045	0.0444284	IGFBP7	insulin-like growth factor binding protein 7 [Source:HGNC Symbol;Acc:5476]
	ENSG00000102032	135.953	0.434001	0.155169	2.79695	0.00515883	0.0447648	RENBP	renin binding protein [Source:HGNC Symbol;Acc:9959]
	ENSG00000211899	15071.6	0.433574	0.0943652	4.59464	4.33493e-06	0.000416894	IGHM	immunoglobulin heavy constant mu [Source:HGNC Symbol;Acc:5541]
	ENSG00000107372	7173.89	0.433443	0.107432	4.03459	5.46972e-05	0.00219364	ZFAND5	zinc finger, AN1-type domain 5 [Source:HGNC Symbol;Acc:13008]
	ENSG00000198771	3090.59	0.432874	0.140149	3.08867	0.00201056	0.0241681	RCSD1	RCSD domain containing 1 [Source:HGNC Symbol;Acc:28310]
	ENSG00000168710	592.581	0.432796	0.128008	3.381	0.00072223	0.0124954	AHCYL1	adenosylhomocysteinase-like 1 [Source:HGNC Symbol;Acc:344]
	ENSG00000168785	87.9779	0.432257	0.151408	2.85492	0.00430481	0.0400245	TSPAN5	tetraspanin 5 [Source:HGNC Symbol;Acc:17753]
	ENSG00000211950	55.0812	0.431938	0.117032	3.69077	0.000223574	0.00564111	IGHV1-24	immunoglobulin heavy variable 1-24 [Source:HGNC Symbol;Acc:5551]
	ENSG00000189077	205.218	0.431097	0.118803	3.62867	0.000284889	0.00653584	TMEM120A	transmembrane protein 120A [Source:HGNC Symbol;Acc:21697]
	ENSG00000124104	74.0166	0.430004	0.148993	2.88607	0.0039009	0.0373475	SNX21	sorting nexin family member 21 [Source:HGNC Symbol;Acc:16154]
	ENSG00000170017	364.966	0.429807	0.142151	3.0236	0.00249789	0.0279324	ALCAM	activated leukocyte cell adhesion molecule [Source:HGNC Symbol;Acc:400]
	ENSG00000137404	181.515	0.429549	0.126988	3.3826	0.000718025	0.0124349	NRM	nurim (nuclear envelope membrane protein) [Source:HGNC Symbol;Acc:8003]
	ENSG00000154237	446.528	0.428989	0.129298	3.31783	0.000907207	0.0143663	LRRK1	leucine-rich repeat kinase 1 [Source:HGNC Symbol;Acc:18608]
	ENSG00000100097	1418.71	0.428892	0.134229	3.19523	0.00139719	0.0193727	LGALS1	lectin, galactoside-binding, soluble, 1 [Source:HGNC Symbol;Acc:6561]
	ENSG00000005238	505.405	0.428526	0.146844	2.91824	0.00352008	0.0348351	FAM214B	family with sequence similarity 214, member B [Source:HGNC Symbol;Acc:25666]
	ENSG00000164808	923.096	0.427667	0.118481	3.6096	0.000306675	0.00689076	SPIDR	scaffolding protein involved in DNA repair [Source:HGNC Symbol;Acc:28971]
	ENSG00000134030	197.937	0.426713	0.15141	2.81825	0.00482857	0.0428928	CTIF	CBP80/20-dependent translation initiation factor [Source:HGNC Symbol;Acc:23925]
	ENSG00000148339	321.087	0.426341	0.108259	3.93817	8.21069e-05	0.00288425	SLC25A25	solute carrier family 25 (mitochondrial carrier; phosphate carrier), member 25 [Source:HGNC Symbol;Acc:20663]
	ENSG00000211962	95.8258	0.425756	0.133932	3.1789	0.00147833	0.0199753	IGHV1-46	immunoglobulin heavy variable 1-46 [Source:HGNC Symbol;Acc:5554]
	ENSG00000166548	208.422	0.425101	0.130975	3.24567	0.00117177	0.0171852	TK2	thymidine kinase 2, mitochondrial [Source:HGNC Symbol;Acc:11831]
	ENSG00000115661	315.546	0.425093	0.107447	3.95629	7.61223e-05	0.00277364	STK16	serine/threonine kinase 16 [Source:HGNC Symbol;Acc:11394]
	ENSG00000150093	3569.11	0.425005	0.133476	3.18413	0.00145189	0.0197714	ITGB1	integrin, beta 1 (fibronectin receptor, beta polypeptide, antigen CD29 includes MDF2, MSK12) [Source:HGNC Symbol;Acc:6153]
	ENSG00000111669	1468.75	0.423412	0.119287	3.54954	0.00038591	0.00802308	TPI1	triosephosphate isomerase 1 [Source:HGNC Symbol;Acc:12009]
	ENSG00000269378	739.756	0.421603	0.124544	3.38517	0.000711341	0.012368	ITGB1P1	integrin beta 1 pseudogene 1 [Source:HGNC Symbol;Acc:3781]
	ENSG00000134851	501.791	0.421372	0.102157	4.12477	3.71106e-05	0.00169817	TMEM165	transmembrane protein 165 [Source:HGNC Symbol;Acc:30760]
	ENSG00000203616	19.3941	0.421049	0.149367	2.81889	0.00481898	0.0428928	RHOT1P2	ras homolog family member T1 pseudogene 2 [Source:HGNC Symbol;Acc:37838]
	ENSG00000196151	172.82	0.420796	0.120707	3.48609	0.000490129	0.00955505	WDSUB1	WD repeat, sterile alpha motif and U-box domain containing 1 [Source:HGNC Symbol;Acc:26697]
	ENSG00000177873	72.6668	0.419997	0.117124	3.58593	0.000335873	0.00728528	ZNF619	zinc finger protein 619 [Source:HGNC Symbol;Acc:26910]
	ENSG00000261424	29.1776	0.41917	0.152502	2.74863	0.0059845	0.0493341	ATP5F1P7	ATP synthase, H+ transporting, mitochondrial Fo complex, subunit B1 pseudogene 7 [Source:HGNC Symbol;Acc:39748]
	ENSG00000166130	72.4487	0.419041	0.145503	2.87996	0.00397728	0.0377625	IKBIP	IKBKB interacting protein [Source:HGNC Symbol;Acc:26430]
	ENSG00000162341	424.647	0.418994	0.14232	2.94403	0.00323971	0.0329728	TPCN2	two pore segment channel 2 [Source:HGNC Symbol;Acc:20820]
	ENSG00000143878	1705.33	0.418693	0.101583	4.12167	3.76142e-05	0.00170667	RHOB	ras homolog family member B [Source:HGNC Symbol;Acc:668]
	ENSG00000225422	397.869	0.41772	0.139538	2.99359	0.00275714	0.0298097	RBMS1P1	RNA binding motif, single stranded interacting protein 1 pseudogene 1 [Source:HGNC Symbol;Acc:9908]
	ENSG00000091972	173.526	0.417107	0.15007	2.77943	0.00544551	0.0463967	CD200	CD200 molecule [Source:HGNC Symbol;Acc:7203]
	ENSG00000258486	547.699	0.416083	0.128481	3.23847	0.00120173	0.017467	RN7SL1	RNA, 7SL, cytoplasmic 1 [Source:HGNC Symbol;Acc:10038]
	ENSG00000197747	2109.81	0.415135	0.120695	3.43955	0.000582689	0.0108195	S100A10	S100 calcium binding protein A10 [Source:HGNC Symbol;Acc:10487]
	ENSG00000173221	548.983	0.414791	0.120765	3.43469	0.000593225	0.0109096	GLRX	glutaredoxin (thioltransferase) [Source:HGNC Symbol;Acc:4330]
	ENSG00000167995	200.732	0.413486	0.140803	2.93662	0.0033181	0.0334973	BEST1	bestrophin 1 [Source:HGNC Symbol;Acc:12703]
	ENSG00000174021	763.119	0.413407	0.118686	3.48321	0.000495433	0.00961567	GNG5	guanine nucleotide binding protein (G protein), gamma 5 [Source:HGNC Symbol;Acc:4408]
	ENSG00000164144	138.582	0.412971	0.149618	2.76017	0.00577718	0.0483528	ARFIP1	ADP-ribosylation factor interacting protein 1 [Source:HGNC Symbol;Acc:21496]
	ENSG00000088766	235.669	0.412718	0.144452	2.85713	0.00427493	0.0397889	CRLS1	cardiolipin synthase 1 [Source:HGNC Symbol;Acc:16148]
	ENSG00000113552	206.165	0.412466	0.13212	3.12189	0.00179691	0.022551	GNPDA1	glucosamine-6-phosphate deaminase 1 [Source:HGNC Symbol;Acc:4417]
	ENSG00000138794	82.5293	0.410346	0.13732	2.98825	0.00280576	0.030131	CASP6	caspase 6, apoptosis-related cysteine peptidase [Source:HGNC Symbol;Acc:1507]
	ENSG00000126247	2952.17	0.410189	0.116347	3.52557	0.000422569	0.00856178	CAPNS1	calpain, small subunit 1 [Source:HGNC Symbol;Acc:1481]
	ENSG00000164330	414.749	0.409104	0.135079	3.02864	0.00245659	0.0276698	EBF1	early B-cell factor 1 [Source:HGNC Symbol;Acc:3126]
	ENSG00000130702	221.056	0.409042	0.134711	3.03643	0.00239396	0.0271038	LAMA5	laminin, alpha 5 [Source:HGNC Symbol;Acc:6485]
	ENSG00000180953	110.463	0.408048	0.138643	2.94315	0.00324896	0.0330168	ST20	suppressor of tumorigenicity 20 [Source:HGNC Symbol;Acc:33520]
	ENSG00000162739	665.912	0.407548	0.106615	3.82262	0.000132039	0.00386975	SLAMF6	SLAM family member 6 [Source:HGNC Symbol;Acc:21392]
	ENSG00000162511	38490.5	0.407482	0.103694	3.92967	8.50623e-05	0.00294044	LAPTM5	lysosomal protein transmembrane 5 [Source:HGNC Symbol;Acc:29612]
	ENSG00000120899	4809.05	0.407436	0.116092	3.50959	0.000448791	0.00895844	PTK2B	protein tyrosine kinase 2 beta [Source:HGNC Symbol;Acc:9612]
	ENSG00000141526	588.955	0.407375	0.121641	3.34899	0.000811054	0.0134863	SLC16A3	solute carrier family 16 (monocarboxylate transporter), member 3 [Source:HGNC Symbol;Acc:10924]
	ENSG00000035720	313.404	0.407259	0.127535	3.19331	0.00140651	0.0194258	STAP1	signal transducing adaptor family member 1 [Source:HGNC Symbol;Acc:24133]
	ENSG00000171471	220.583	0.40637	0.0887843	4.57705	4.71585e-06	0.000437403	MAP1LC3B2	microtubule-associated protein 1 light chain 3 beta 2 [Source:HGNC Symbol;Acc:34390]
	ENSG00000144579	1758.35	0.406026	0.117764	3.44779	0.000565188	0.0106511	CTDSP1	CTD (carboxy-terminal domain, RNA polymerase II, polypeptide A) small phosphatase 1 [Source:HGNC Symbol;Acc:21614]
	ENSG00000104904	5979.05	0.405888	0.127545	3.18231	0.00146105	0.0198288	OAZ1	ornithine decarboxylase antizyme 1 [Source:HGNC Symbol;Acc:8095]
	ENSG00000214114	181.431	0.404787	0.142656	2.83749	0.00454691	0.041397	MYCBP	MYC binding protein [Source:HGNC Symbol;Acc:7554]
	ENSG00000136826	6848.98	0.404211	0.129175	3.12917	0.00175299	0.0221346	KLF4	Kruppel-like factor 4 (gut) [Source:HGNC Symbol;Acc:6348]
	ENSG00000149781	2378.54	0.40388	0.129659	3.11494	0.00183981	0.0229336	FERMT3	fermitin family member 3 [Source:HGNC Symbol;Acc:23151]
	ENSG00000172345	255.617	0.403867	0.111394	3.62558	0.000288315	0.0065844	STARD5	StAR-related lipid transfer (START) domain containing 5 [Source:HGNC Symbol;Acc:18065]
	ENSG00000187231	943.045	0.403287	0.101519	3.97251	7.11186e-05	0.00264634	SESTD1	SEC14 and spectrin domains 1 [Source:HGNC Symbol;Acc:18379]
	ENSG00000171310	1039.17	0.402713	0.114647	3.51263	0.000443701	0.00887706	CHST11	carbohydrate (chondroitin 4) sulfotransferase 11 [Source:HGNC Symbol;Acc:17422]
	ENSG00000083223	1904.67	0.401028	0.120558	3.32644	0.00087962	0.0141304	ZCCHC6	zinc finger, CCHC domain containing 6 [Source:HGNC Symbol;Acc:25817]
	ENSG00000118960	212.39	0.401012	0.0966259	4.15015	3.32251e-05	0.00156542	HS1BP3	HCLS1 binding protein 3 [Source:HGNC Symbol;Acc:24979]
	ENSG00000068366	1338.63	0.400339	0.122392	3.27097	0.00107179	0.0161416	ACSL4	acyl-CoA synthetase long-chain family member 4 [Source:HGNC Symbol;Acc:3571]
	ENSG00000224186	131.182	0.398875	0.119472	3.33864	0.000841906	0.0137899	C5orf66	chromosome 5 open reading frame 66 [Source:HGNC Symbol;Acc:48332]
	ENSG00000160211	805.167	0.398008	0.120115	3.31357	0.000921137	0.0145156	G6PD	glucose-6-phosphate dehydrogenase [Source:HGNC Symbol;Acc:4057]
	ENSG00000271288	50.2737	0.397126	0.132268	3.00244	0.00267824	0.0292636	IGHV1OR15-3	immunoglobulin heavy variable 1/OR15-3 (pseudogene) [Source:HGNC Symbol;Acc:5565]
	ENSG00000156642	698.166	0.396963	0.1244	3.19102	0.00141774	0.0195032	NPTN	neuroplastin [Source:HGNC Symbol;Acc:17867]
	ENSG00000254470	820.778	0.396366	0.125976	3.14636	0.00165317	0.0213354	AP5B1	adaptor-related protein complex 5, beta 1 subunit [Source:HGNC Symbol;Acc:25104]
	ENSG00000105355	708.29	0.395848	0.130628	3.03034	0.00244277	0.0275318	PLIN3	perilipin 3 [Source:HGNC Symbol;Acc:16893]
	ENSG00000204580	162.8	0.395233	0.118189	3.34407	0.000825578	0.0136244	DDR1	discoidin domain receptor tyrosine kinase 1 [Source:HGNC Symbol;Acc:2730]
	ENSG00000211939	116.203	0.394686	0.120354	3.27938	0.00104035	0.0157999	IGHV1-8	immunoglobulin heavy variable 1-8 [Source:HGNC Symbol;Acc:5559]
	ENSG00000130517	712.882	0.394397	0.131847	2.99133	0.00277767	0.0299026	PGPEP1	pyroglutamyl-peptidase I [Source:HGNC Symbol;Acc:13568]
	ENSG00000160999	85.4664	0.394135	0.133762	2.94654	0.00321355	0.032853	SH2B2	SH2B adaptor protein 2 [Source:HGNC Symbol;Acc:17381]
	ENSG00000157734	307.253	0.394106	0.125429	3.14207	0.0016776	0.0215427	SNX22	sorting nexin 22 [Source:HGNC Symbol;Acc:16315]
	ENSG00000119013	137.568	0.393435	0.119819	3.28356	0.00102503	0.0156494	NDUFB3	NADH dehydrogenase (ubiquinone) 1 beta subcomplex, 3, 12kDa [Source:HGNC Symbol;Acc:7698]
	ENSG00000179820	5291.06	0.393034	0.117237	3.35247	0.000800948	0.0133562	MYADM	myeloid-associated differentiation marker [Source:HGNC Symbol;Acc:7544]
	ENSG00000075420	799.906	0.392186	0.111295	3.52386	0.000425308	0.0085875	FNDC3B	fibronectin type III domain containing 3B [Source:HGNC Symbol;Acc:24670]
	ENSG00000139278	1354.48	0.391465	0.141343	2.76961	0.00561241	0.0474039	GLIPR1	GLI pathogenesis-related 1 [Source:HGNC Symbol;Acc:17001]
	ENSG00000171314	1931.69	0.391105	0.112104	3.48876	0.000485258	0.0094812	PGAM1	phosphoglycerate mutase 1 (brain) [Source:HGNC Symbol;Acc:8888]
	ENSG00000088832	1902.38	0.390401	0.13831	2.82265	0.0047628	0.0426317	FKBP1A	FK506 binding protein 1A, 12kDa [Source:HGNC Symbol;Acc:3711]
	ENSG00000106546	4714.24	0.390115	0.135927	2.87003	0.00410436	0.0384546	AHR	aryl hydrocarbon receptor [Source:HGNC Symbol;Acc:348]
	ENSG00000161920	97.1943	0.389994	0.116104	3.35901	0.000782212	0.0131062	MED11	mediator complex subunit 11 [Source:HGNC Symbol;Acc:32687]
	ENSG00000111490	33.1624	0.38969	0.13906	2.80232	0.00507371	0.0443013	TBC1D30	TBC1 domain family, member 30 [Source:HGNC Symbol;Acc:29164]
	ENSG00000218350	114.843	0.389474	0.126685	3.07435	0.0021096	0.0249143	LYPLA1P3	lysophospholipase I pseudogene 3 [Source:HGNC Symbol;Acc:44007]
	ENSG00000145545	103.208	0.388422	0.121714	3.19127	0.0014165	0.0195032	SRD5A1	steroid-5-alpha-reductase, alpha polypeptide 1 (3-oxo-5 alpha-steroid delta 4-dehydrogenase alpha 1) [Source:HGNC Symbol;Acc:11284]
	ENSG00000138303	284.299	0.388119	0.111863	3.4696	0.000521236	0.0100166	ASCC1	activating signal cointegrator 1 complex subunit 1 [Source:HGNC Symbol;Acc:24268]
	ENSG00000232004	253.212	0.387448	0.134595	2.87862	0.0039942	0.0378596	CAP1P2	CAP1 pseudogene 2 [Source:HGNC Symbol;Acc:31970]
	ENSG00000173334	2228.26	0.387405	0.135935	2.84992	0.00437304	0.0404656	TRIB1	tribbles pseudokinase 1 [Source:HGNC Symbol;Acc:16891]
	ENSG00000131446	2611.01	0.386184	0.0977967	3.94884	7.85302e-05	0.00281542	MGAT1	mannosyl (alpha-1,3-)-glycoprotein beta-1,2-N-acetylglucosaminyltransferase [Source:HGNC Symbol;Acc:7044]
	ENSG00000164885	75.0628	0.385172	0.131284	2.93389	0.00334739	0.0336258	CDK5	cyclin-dependent kinase 5 [Source:HGNC Symbol;Acc:1774]
	ENSG00000233013	711.668	0.385013	0.137684	2.79636	0.00516822	0.0447742	FAM157B	family with sequence similarity 157, member B [Source:HGNC Symbol;Acc:34080]
	ENSG00000165672	539.722	0.384822	0.127531	3.01747	0.00254894	0.0282203	PRDX3	peroxiredoxin 3 [Source:HGNC Symbol;Acc:9354]
	ENSG00000197063	1200.63	0.384297	0.124714	3.08143	0.00206006	0.0245777	MAFG	v-maf avian musculoaponeurotic fibrosarcoma oncogene homolog G [Source:HGNC Symbol;Acc:6781]
	ENSG00000149925	6570.02	0.384113	0.10246	3.7489	0.000177615	0.00475975	ALDOA	aldolase A, fructose-bisphosphate [Source:HGNC Symbol;Acc:414]
	ENSG00000026025	16018.1	0.383339	0.107053	3.58083	0.000342506	0.00741081	VIM	vimentin [Source:HGNC Symbol;Acc:12692]
	ENSG00000140575	4514.73	0.383066	0.126068	3.03857	0.00237706	0.0269472	IQGAP1	IQ motif containing GTPase activating protein 1 [Source:HGNC Symbol;Acc:6110]
	ENSG00000226784	662.462	0.382223	0.113093	3.37972	0.000725591	0.0125411	PGAM4	phosphoglycerate mutase family member 4 [Source:HGNC Symbol;Acc:21731]
	ENSG00000143771	368.946	0.380732	0.110604	3.44228	0.000576824	0.0107776	CNIH4	cornichon family AMPA receptor auxiliary protein 4 [Source:HGNC Symbol;Acc:25013]
	ENSG00000126790	116.962	0.380644	0.119067	3.19688	0.00138923	0.0193312	L3HYPDH	L-3-hydroxyproline dehydratase (trans-) [Source:HGNC Symbol;Acc:20488]
	ENSG00000111666	1241.76	0.380153	0.130881	2.90457	0.00367753	0.0359066	CHPT1	choline phosphotransferase 1 [Source:HGNC Symbol;Acc:17852]
	ENSG00000164104	3487.41	0.378819	0.119984	3.15725	0.00159266	0.0208461	HMGB2	high mobility group box 2 [Source:HGNC Symbol;Acc:5000]
	ENSG00000136279	3660.48	0.3772	0.102087	3.6949	0.000219974	0.00557119	DBNL	drebrin-like [Source:HGNC Symbol;Acc:2696]
	ENSG00000171155	82.4604	0.375484	0.124396	3.01846	0.00254065	0.0281641	C1GALT1C1	C1GALT1-specific chaperone 1 [Source:HGNC Symbol;Acc:24338]
	ENSG00000145332	411.538	0.375219	0.127597	2.94066	0.00327517	0.0332372	KLHL8	kelch-like family member 8 [Source:HGNC Symbol;Acc:18644]
	ENSG00000126522	173.223	0.375163	0.107662	3.48464	0.000492797	0.0095964	ASL	argininosuccinate lyase [Source:HGNC Symbol;Acc:746]
	ENSG00000249437	2203.53	0.375028	0.123697	3.03184	0.00243071	0.0274312	NAIP	NLR family, apoptosis inhibitory protein [Source:HGNC Symbol;Acc:7634]
	ENSG00000145088	171.831	0.374861	0.124529	3.01022	0.00261055	0.028721	EAF2	ELL associated factor 2 [Source:HGNC Symbol;Acc:23115]
	ENSG00000178075	51.7764	0.374827	0.118633	3.15956	0.00158006	0.0207432	GRAMD1C	GRAM domain containing 1C [Source:HGNC Symbol;Acc:25252]
	ENSG00000171067	178.502	0.374205	0.126676	2.95404	0.00313641	0.0324875	C11orf24	chromosome 11 open reading frame 24 [Source:HGNC Symbol;Acc:1174]
	ENSG00000150403	371.203	0.374012	0.12598	2.96883	0.00298941	0.0314858	TMCO3	transmembrane and coiled-coil domains 3 [Source:HGNC Symbol;Acc:20329]
	ENSG00000152240	118.921	0.373763	0.136438	2.73943	0.00615454	0.0499644	HAUS1	HAUS augmin-like complex, subunit 1 [Source:HGNC Symbol;Acc:25174]
	ENSG00000172264	129.726	0.372381	0.132853	2.80296	0.00506357	0.0442835	MACROD2	MACRO domain containing 2 [Source:HGNC Symbol;Acc:16126]
	ENSG00000151176	348.88	0.369673	0.11897	3.10727	0.00188821	0.0232305	PLBD2	phospholipase B domain containing 2 [Source:HGNC Symbol;Acc:27283]
	ENSG00000065923	348.909	0.36916	0.13138	2.80987	0.0049561	0.0436563	SLC9A7	solute carrier family 9, subfamily A (NHE7, cation proton antiporter 7), member 7 [Source:HGNC Symbol;Acc:17123]
	ENSG00000185950	4466.98	0.368781	0.101	3.65129	0.000260931	0.00624736	IRS2	insulin receptor substrate 2 [Source:HGNC Symbol;Acc:6126]
	ENSG00000226777	331.652	0.368561	0.132353	2.78467	0.00535818	0.0458756	KIAA0125	KIAA0125 [Source:HGNC Symbol;Acc:19955]
	ENSG00000137547	136.516	0.368204	0.129434	2.84473	0.00444488	0.0408133	MRPL15	mitochondrial ribosomal protein L15 [Source:HGNC Symbol;Acc:14054]
	ENSG00000260528	1588.1	0.367819	0.131189	2.80373	0.00505148	0.0442234	FAM157C	family with sequence similarity 157, member C [Source:HGNC Symbol;Acc:34081]
	ENSG00000077380	286.186	0.367726	0.0977121	3.76336	0.000167645	0.00459805	DYNC1I2	dynein, cytoplasmic 1, intermediate chain 2 [Source:HGNC Symbol;Acc:2964]
	ENSG00000008083	4020.08	0.367348	0.0775254	4.73843	2.15385e-06	0.000251655	JARID2	jumonji, AT rich interactive domain 2 [Source:HGNC Symbol;Acc:6196]
	ENSG00000066294	1796.32	0.367032	0.0995275	3.68775	0.000226249	0.00565656	CD84	CD84 molecule [Source:HGNC Symbol;Acc:1704]
	ENSG00000042832	50.2554	0.366955	0.132015	2.77965	0.00544176	0.0463967	TG	thyroglobulin [Source:HGNC Symbol;Acc:11764]
	ENSG00000143303	261.821	0.366834	0.107159	3.42327	0.00061872	0.0112539	RRNAD1	ribosomal RNA adenine dimethylase domain containing 1 [Source:HGNC Symbol;Acc:24273]
	ENSG00000173599	52.9575	0.366801	0.124636	2.94297	0.00325077	0.0330168	PC	pyruvate carboxylase [Source:HGNC Symbol;Acc:8636]
	ENSG00000164011	38.1392	0.366701	0.120416	3.04529	0.00232459	0.0265758	ZNF691	zinc finger protein 691 [Source:HGNC Symbol;Acc:28028]
	ENSG00000134215	1169.74	0.366307	0.125717	2.91374	0.00357129	0.0352423	VAV3	vav 3 guanine nucleotide exchange factor [Source:HGNC Symbol;Acc:12659]
	ENSG00000087266	5071.55	0.366076	0.12618	2.90122	0.00371712	0.03619	SH3BP2	SH3-domain binding protein 2 [Source:HGNC Symbol;Acc:10825]
	ENSG00000164056	321.01	0.364007	0.112471	3.23646	0.00121021	0.0175001	SPRY1	sprouty homolog 1, antagonist of FGF signaling (Drosophila) [Source:HGNC Symbol;Acc:11269]
	ENSG00000100280	2113.86	0.36397	0.0932791	3.90194	9.54232e-05	0.00320381	AP1B1	adaptor-related protein complex 1, beta 1 subunit [Source:HGNC Symbol;Acc:554]
	ENSG00000170456	413.015	0.36395	0.127793	2.84796	0.00440003	0.0405706	DENND5B	DENN/MADD domain containing 5B [Source:HGNC Symbol;Acc:28338]
	ENSG00000134590	147.115	0.363857	0.12113	3.00385	0.00266589	0.029165	FAM127A	family with sequence similarity 127, member A [Source:HGNC Symbol;Acc:2569]
	ENSG00000235636	31.1667	0.362845	0.125414	2.89317	0.00381379	0.0368674	NUS1P1	nuclear undecaprenyl pyrophosphate synthase 1 homolog (S. cerevisiae) pseudogene 1 [Source:HGNC Symbol;Acc:38472]
	ENSG00000116260	1737.1	0.362673	0.132038	2.74675	0.00601899	0.0494788	QSOX1	quiescin Q6 sulfhydryl oxidase 1 [Source:HGNC Symbol;Acc:9756]
	ENSG00000159840	3583.01	0.362084	0.123349	2.93545	0.00333069	0.0335481	ZYX	zyxin [Source:HGNC Symbol;Acc:13200]
	ENSG00000225137	138.303	0.362077	0.111855	3.23703	0.00120781	0.0174943	DYNC1I2P1	dynein, cytoplasmic 1, intermediate chain 2 pseudogene 1 [Source:HGNC Symbol;Acc:45012]
	ENSG00000178177	143.166	0.361143	0.113742	3.17511	0.00149779	0.0201461	LCORL	ligand dependent nuclear receptor corepressor-like [Source:HGNC Symbol;Acc:30776]
	ENSG00000153814	526.189	0.358869	0.113618	3.15855	0.00158555	0.0207686	JAZF1	JAZF zinc finger 1 [Source:HGNC Symbol;Acc:28917]
	ENSG00000127022	4223.07	0.358701	0.11679	3.07132	0.00213112	0.0250767	CANX	calnexin [Source:HGNC Symbol;Acc:1473]
	ENSG00000110422	2724.2	0.357438	0.111616	3.2024	0.00136288	0.0190022	HIPK3	homeodomain interacting protein kinase 3 [Source:HGNC Symbol;Acc:4915]
	ENSG00000240445	540.553	0.356782	0.105714	3.37498	0.000738221	0.012672	FOXO3B	forkhead box O3B pseudogene [Source:HGNC Symbol;Acc:3822]
	ENSG00000134046	1654.47	0.356515	0.10209	3.49216	0.000479125	0.0094053	MBD2	methyl-CpG binding domain protein 2 [Source:HGNC Symbol;Acc:6917]
	ENSG00000087086	24018.8	0.356062	0.119139	2.98863	0.0028023	0.0301208	FTL	ferritin, light polypeptide [Source:HGNC Symbol;Acc:3999]
	ENSG00000139178	268.836	0.355808	0.118563	3.001	0.00269093	0.0293283	C1RL	complement component 1, r subcomponent-like [Source:HGNC Symbol;Acc:21265]
	ENSG00000101608	3187.21	0.355679	0.122164	2.91149	0.00359714	0.0353978	MYL12A	myosin, light chain 12A, regulatory, non-sarcomeric [Source:HGNC Symbol;Acc:16701]
	ENSG00000101986	266.916	0.354749	0.111183	3.19068	0.00141939	0.0195032	ABCD1	ATP-binding cassette, sub-family D (ALD), member 1 [Source:HGNC Symbol;Acc:61]
	ENSG00000133961	1675.68	0.354744	0.10872	3.26291	0.00110274	0.0164342	NUMB	numb homolog (Drosophila) [Source:HGNC Symbol;Acc:8060]
	ENSG00000103152	115.576	0.351763	0.110868	3.17282	0.00150966	0.0202686	MPG	N-methylpurine-DNA glycosylase [Source:HGNC Symbol;Acc:7211]
	ENSG00000104687	604.417	0.351079	0.103106	3.40504	0.00066154	0.011818	GSR	glutathione reductase [Source:HGNC Symbol;Acc:4623]
	ENSG00000214027	380.77	0.350774	0.0980136	3.57883	0.000345134	0.00744013	ARPC3P5	actin related protein 2/3 complex, subunit 3 pseudogene 5 [Source:HGNC Symbol;Acc:39435]
	ENSG00000064393	2276.79	0.350428	0.127272	2.75339	0.00589823	0.0490526	HIPK2	homeodomain interacting protein kinase 2 [Source:HGNC Symbol;Acc:14402]
	ENSG00000147872	843.386	0.350169	0.127027	2.75666	0.0058395	0.0487747	PLIN2	perilipin 2 [Source:HGNC Symbol;Acc:248]
	ENSG00000197355	470.514	0.350039	0.103837	3.37104	0.000748843	0.0127193	UAP1L1	UDP-N-acteylglucosamine pyrophosphorylase 1-like 1 [Source:HGNC Symbol;Acc:28082]
	ENSG00000233994	187.93	0.34967	0.102192	3.42171	0.000622291	0.0113018	GDI2P2	GDP dissociation inhibitor 2 pseudogene 2 [Source:HGNC Symbol;Acc:37976]
	ENSG00000136521	362.186	0.348342	0.0984738	3.53741	0.000404077	0.00828287	NDUFB5	NADH dehydrogenase (ubiquinone) 1 beta subcomplex, 5, 16kDa [Source:HGNC Symbol;Acc:7700]
	ENSG00000101150	1946.85	0.346564	0.0955937	3.62538	0.000288532	0.0065844	TPD52L2	tumor protein D52-like 2 [Source:HGNC Symbol;Acc:12007]
	ENSG00000171467	2331.04	0.34442	0.1035	3.32773	0.000875562	0.0140984	ZNF318	zinc finger protein 318 [Source:HGNC Symbol;Acc:13578]
	ENSG00000091490	2168.85	0.344171	0.106785	3.22302	0.00126845	0.0181181	SEL1L3	sel-1 suppressor of lin-12-like 3 (C. elegans) [Source:HGNC Symbol;Acc:29108]
	ENSG00000174607	58.4801	0.344141	0.113821	3.02354	0.0024984	0.0279324	UGT8	UDP glycosyltransferase 8 [Source:HGNC Symbol;Acc:12555]
	ENSG00000226608	3418.04	0.343585	0.115488	2.97506	0.00292931	0.0309831	FTLP3	ferritin, light polypeptide pseudogene 3 [Source:HGNC Symbol;Acc:4000]
	ENSG00000141232	2628.53	0.343473	0.0897699	3.82615	0.000130165	0.00384006	TOB1	transducer of ERBB2, 1 [Source:HGNC Symbol;Acc:11979]
	ENSG00000131236	4157.88	0.343317	0.12361	2.77741	0.00547944	0.0466249	CAP1	CAP, adenylate cyclase-associated protein 1 (yeast) [Source:HGNC Symbol;Acc:20040]
	ENSG00000113648	6985.9	0.343042	0.0959408	3.57555	0.000349487	0.00750625	H2AFY	H2A histone family, member Y [Source:HGNC Symbol;Acc:4740]
	ENSG00000169826	3845.85	0.341834	0.118968	2.87333	0.00406166	0.0382713	CSGALNACT2	chondroitin sulfate N-acetylgalactosaminyltransferase 2 [Source:HGNC Symbol;Acc:24292]
	ENSG00000124942	41414.9	0.34048	0.118582	2.87125	0.00408851	0.0384005	AHNAK	AHNAK nucleoprotein [Source:HGNC Symbol;Acc:347]
	ENSG00000172493	2615.24	0.339127	0.0968391	3.50196	0.000461844	0.00917383	AFF1	AF4/FMR2 family, member 1 [Source:HGNC Symbol;Acc:7135]
	ENSG00000198752	398.145	0.33898	0.114898	2.95027	0.00317499	0.0326363	CDC42BPB	CDC42 binding protein kinase beta (DMPK-like) [Source:HGNC Symbol;Acc:1738]
	ENSG00000138801	420.526	0.338496	0.107676	3.14365	0.00166854	0.0214547	PAPSS1	3'-phosphoadenosine 5'-phosphosulfate synthase 1 [Source:HGNC Symbol;Acc:8603]
	ENSG00000058091	238.484	0.338313	0.106686	3.17109	0.00151866	0.0202746	CDK14	cyclin-dependent kinase 14 [Source:HGNC Symbol;Acc:8883]
	ENSG00000231205	61.7313	0.337976	0.0978579	3.45374	0.000552872	0.0104866	ZNF826P	zinc finger protein 826, pseudogene [Source:HGNC Symbol;Acc:33875]
	ENSG00000092036	167.746	0.336603	0.0963218	3.49457	0.000474828	0.00937143	HAUS4	HAUS augmin-like complex, subunit 4 [Source:HGNC Symbol;Acc:20163]
	ENSG00000182199	547.165	0.335988	0.0786812	4.27024	1.95262e-05	0.00109685	SHMT2	serine hydroxymethyltransferase 2 (mitochondrial) [Source:HGNC Symbol;Acc:10852]
	ENSG00000065615	1080.7	0.335221	0.109988	3.04779	0.00230532	0.0264417	CYB5R4	cytochrome b5 reductase 4 [Source:HGNC Symbol;Acc:20147]
	ENSG00000122644	1339.6	0.334875	0.0928052	3.60837	0.000308127	0.00691085	ARL4A	ADP-ribosylation factor-like 4A [Source:HGNC Symbol;Acc:695]
	ENSG00000197713	122.592	0.33431	0.117442	2.84661	0.00441875	0.0406868	RPE	ribulose-5-phosphate-3-epimerase [Source:HGNC Symbol;Acc:10293]
	ENSG00000072163	60.8173	0.334213	0.113236	2.95148	0.00316256	0.0325849	LIMS2	LIM and senescent cell antigen-like domains 2 [Source:HGNC Symbol;Acc:16084]
	ENSG00000141506	6370.54	0.333672	0.092955	3.58961	0.000331174	0.00722808	PIK3R5	phosphoinositide-3-kinase, regulatory subunit 5 [Source:HGNC Symbol;Acc:30035]
	ENSG00000215114	429.903	0.3336	0.118364	2.81842	0.0048261	0.0428928	UBXN2B	UBX domain protein 2B [Source:HGNC Symbol;Acc:27035]
	ENSG00000155957	334.842	0.333538	0.100005	3.3352	0.000852385	0.013841	TMBIM4	transmembrane BAX inhibitor motif containing 4 [Source:HGNC Symbol;Acc:24257]
	ENSG00000147099	142.688	0.332593	0.0956761	3.47624	0.000508493	0.0098148	HDAC8	histone deacetylase 8 [Source:HGNC Symbol;Acc:13315]
	ENSG00000184988	146.116	0.332118	0.121138	2.74166	0.00611304	0.0498081	TMEM106A	transmembrane protein 106A [Source:HGNC Symbol;Acc:28288]
	ENSG00000141298	5187.35	0.331971	0.103509	3.20718	0.00134045	0.0187941	SSH2	slingshot protein phosphatase 2 [Source:HGNC Symbol;Acc:30580]
	ENSG00000171132	813.745	0.331882	0.106892	3.10483	0.00190386	0.0233827	PRKCE	protein kinase C, epsilon [Source:HGNC Symbol;Acc:9401]
	ENSG00000100345	21090	0.329859	0.104289	3.16295	0.0015618	0.0206271	MYH9	myosin, heavy chain 9, non-muscle [Source:HGNC Symbol;Acc:7579]
	ENSG00000128309	131.559	0.329585	0.101941	3.2331	0.00122455	0.0176493	MPST	mercaptopyruvate sulfurtransferase [Source:HGNC Symbol;Acc:7223]
	ENSG00000071553	1472.9	0.328199	0.108551	3.02346	0.00249903	0.0279324	ATP6AP1	ATPase, H+ transporting, lysosomal accessory protein 1 [Source:HGNC Symbol;Acc:868]
	ENSG00000173275	78.8949	0.32692	0.0972711	3.36092	0.000776838	0.0130661	ZNF449	zinc finger protein 449 [Source:HGNC Symbol;Acc:21039]
	ENSG00000253276	279.952	0.326862	0.112274	2.91128	0.00359946	0.0354008	CCDC71L	coiled-coil domain containing 71-like [Source:HGNC Symbol;Acc:26685]
	ENSG00000102007	1380.7	0.326432	0.106039	3.07841	0.00208109	0.0247275	PLP2	proteolipid protein 2 (colonic epithelium-enriched) [Source:HGNC Symbol;Acc:9087]
	ENSG00000109323	1175.92	0.325853	0.118593	2.74766	0.00600224	0.0494106	MANBA	mannosidase, beta A, lysosomal [Source:HGNC Symbol;Acc:6831]
	ENSG00000124126	6137.13	0.325267	0.0892349	3.64506	0.000267328	0.00633853	PREX1	phosphatidylinositol-3,4,5-trisphosphate-dependent Rac exchange factor 1 [Source:HGNC Symbol;Acc:32594]
	ENSG00000171862	2177.59	0.325159	0.106086	3.06506	0.00217628	0.0254108	PTEN	phosphatase and tensin homolog [Source:HGNC Symbol;Acc:9588]
	ENSG00000173638	142.741	0.325091	0.112692	2.88477	0.00391694	0.0374513	SLC19A1	solute carrier family 19 (folate transporter), member 1 [Source:HGNC Symbol;Acc:10937]
	ENSG00000140598	251.725	0.324404	0.0911438	3.55926	0.000371899	0.00784344	EFTUD1	elongation factor Tu GTP binding domain containing 1 [Source:HGNC Symbol;Acc:25789]
	ENSG00000014216	1318.98	0.324369	0.109595	2.9597	0.00307938	0.032182	CAPN1	calpain 1, (mu/I) large subunit [Source:HGNC Symbol;Acc:1476]
	ENSG00000049860	1155.66	0.324166	0.117055	2.76934	0.00561705	0.0474202	HEXB	hexosaminidase B (beta polypeptide) [Source:HGNC Symbol;Acc:4879]
	ENSG00000167703	2794.19	0.323382	0.102847	3.14429	0.0016649	0.0214237	SLC43A2	solute carrier family 43 (amino acid system L transporter), member 2 [Source:HGNC Symbol;Acc:23087]
	ENSG00000175567	2571.77	0.323122	0.0728596	4.43487	9.2129e-06	0.000645861	UCP2	uncoupling protein 2 (mitochondrial, proton carrier) [Source:HGNC Symbol;Acc:12518]
	ENSG00000164713	859.281	0.321926	0.114682	2.80711	0.00499881	0.0439584	BRI3	brain protein I3 [Source:HGNC Symbol;Acc:1109]
	ENSG00000142669	3709.16	0.321921	0.112361	2.86505	0.00416938	0.0389512	SH3BGRL3	SH3 domain binding glutamic acid-rich protein like 3 [Source:HGNC Symbol;Acc:15568]
	ENSG00000129667	1706.1	0.321701	0.0836828	3.84429	0.000120901	0.00372391	RHBDF2	rhomboid 5 homolog 2 (Drosophila) [Source:HGNC Symbol;Acc:20788]
	ENSG00000215039	135.189	0.317806	0.114954	2.76463	0.00569875	0.0479318	CD27-AS1	CD27 antisense RNA 1 [Source:HGNC Symbol;Acc:43896]
	ENSG00000124813	547.743	0.317518	0.104883	3.02737	0.00246695	0.027733	RUNX2	runt-related transcription factor 2 [Source:HGNC Symbol;Acc:10472]
	ENSG00000063241	60.7912	0.315878	0.114847	2.75042	0.00595194	0.0492278	ISOC2	isochorismatase domain containing 2 [Source:HGNC Symbol;Acc:26278]
	ENSG00000175782	195.242	0.315709	0.109395	2.88595	0.00390236	0.0373475	SLC35E3	solute carrier family 35, member E3 [Source:HGNC Symbol;Acc:20864]
	ENSG00000172725	485.133	0.315206	0.108963	2.89278	0.00381854	0.0368929	CORO1B	coronin, actin binding protein, 1B [Source:HGNC Symbol;Acc:2253]
	ENSG00000134815	488.441	0.314442	0.084853	3.70573	0.000210786	0.00541421	DHX34	DEAH (Asp-Glu-Ala-His) box polypeptide 34 [Source:HGNC Symbol;Acc:16719]
	ENSG00000076554	744.481	0.313251	0.0862907	3.63018	0.000283226	0.00653584	TPD52	tumor protein D52 [Source:HGNC Symbol;Acc:12005]
	ENSG00000170043	569.589	0.312645	0.112303	2.78394	0.00537031	0.0459346	TRAPPC1	trafficking protein particle complex 1 [Source:HGNC Symbol;Acc:19894]
	ENSG00000107745	438.574	0.312319	0.109454	2.85343	0.00432496	0.0401054	MICU1	mitochondrial calcium uptake 1 [Source:HGNC Symbol;Acc:1530]
	ENSG00000077782	228.938	0.311592	0.0817657	3.81079	0.000138523	0.00400729	FGFR1	fibroblast growth factor receptor 1 [Source:HGNC Symbol;Acc:3688]
	ENSG00000074966	1386.65	0.311384	0.0996811	3.1238	0.00178532	0.0224459	TXK	TXK tyrosine kinase [Source:HGNC Symbol;Acc:12434]
	ENSG00000128524	799.563	0.311209	0.0971041	3.20489	0.00135112	0.0189135	ATP6V1F	ATPase, H+ transporting, lysosomal 14kDa, V1 subunit F [Source:HGNC Symbol;Acc:16832]
	ENSG00000051108	4842.86	0.310309	0.0927584	3.34535	0.000821797	0.0135863	HERPUD1	homocysteine-inducible, endoplasmic reticulum stress-inducible, ubiquitin-like domain member 1 [Source:HGNC Symbol;Acc:13744]
	ENSG00000245532	10992.3	0.31018	0.0805918	3.84877	0.000118711	0.00368236	NEAT1	nuclear paraspeckle assembly transcript 1 (non-protein coding) [Source:HGNC Symbol;Acc:30815]
	ENSG00000182117	441.178	0.309255	0.109436	2.82588	0.00471505	0.0422845	NOP10	NOP10 ribonucleoprotein [Source:HGNC Symbol;Acc:14378]
	ENSG00000078902	428.35	0.308752	0.0991641	3.11355	0.0018485	0.0230091	TOLLIP	toll interacting protein [Source:HGNC Symbol;Acc:16476]
	ENSG00000184009	14150.3	0.308598	0.0796727	3.87332	0.000107362	0.00346755	ACTG1	actin, gamma 1 [Source:HGNC Symbol;Acc:144]
	ENSG00000107036	2349.65	0.308359	0.104146	2.96083	0.00306808	0.0321022	KIAA1432	KIAA1432 [Source:HGNC Symbol;Acc:17686]
	ENSG00000137575	4785.74	0.306675	0.107932	2.84136	0.00449211	0.0411116	SDCBP	syndecan binding protein (syntenin) [Source:HGNC Symbol;Acc:10662]
	ENSG00000129625	1103.11	0.306375	0.103694	2.9546	0.00313079	0.0324484	REEP5	receptor accessory protein 5 [Source:HGNC Symbol;Acc:30077]
	ENSG00000197892	871.247	0.304663	0.106227	2.86804	0.00413027	0.0386477	KIF13B	kinesin family member 13B [Source:HGNC Symbol;Acc:14405]
	ENSG00000111229	2176.49	0.303893	0.0910795	3.33657	0.000848197	0.0138305	ARPC3	actin related protein 2/3 complex, subunit 3, 21kDa [Source:HGNC Symbol;Acc:706]
	ENSG00000138592	2378.07	0.303567	0.0895533	3.38979	0.000699458	0.0122592	USP8	ubiquitin specific peptidase 8 [Source:HGNC Symbol;Acc:12631]
	ENSG00000147813	331.329	0.30338	0.0927119	3.27229	0.00106679	0.0161167	NAPRT1	nicotinate phosphoribosyltransferase domain containing 1 [Source:HGNC Symbol;Acc:30450]
	ENSG00000250412	93.1076	0.303069	0.0970164	3.12389	0.00178475	0.0224459	KLHL2P1	kelch-like family member 2 pseudogene 1 [Source:HGNC Symbol;Acc:44046]
	ENSG00000159348	363.986	0.302471	0.107383	2.81675	0.00485127	0.043028	CYB5R1	cytochrome b5 reductase 1 [Source:HGNC Symbol;Acc:13397]
	ENSG00000169762	1572.13	0.302193	0.109315	2.76443	0.00570226	0.0479318	TAPT1	transmembrane anterior posterior transformation 1 [Source:HGNC Symbol;Acc:26887]
	ENSG00000157637	961.863	0.30099	0.085168	3.53408	0.000409204	0.00834097	SLC38A10	solute carrier family 38, member 10 [Source:HGNC Symbol;Acc:28237]
	ENSG00000164306	91.064	0.2999	0.0917918	3.26717	0.00108627	0.0162578	PRIMPOL	primase and polymerase (DNA-directed) [Source:HGNC Symbol;Acc:26575]
	ENSG00000226284	655.146	0.299757	0.105307	2.84651	0.00442016	0.0406868	ARPC3P1	actin related protein 2/3 complex, subunit 3 pseudogene 1 [Source:HGNC Symbol;Acc:16092]
	ENSG00000136286	3594.66	0.299318	0.0786444	3.80597	0.000141249	0.00405411	MYO1G	myosin IG [Source:HGNC Symbol;Acc:13880]
	ENSG00000187446	1044.25	0.299313	0.090094	3.32223	0.000893024	0.0142542	CHP1	calcineurin-like EF-hand protein 1 [Source:HGNC Symbol;Acc:17433]
	ENSG00000109466	1136.02	0.298394	0.10362	2.8797	0.00398053	0.0377691	KLHL2	kelch-like family member 2 [Source:HGNC Symbol;Acc:6353]
	ENSG00000129657	2622.82	0.298107	0.0945285	3.15362	0.0016126	0.0209973	SEC14L1	SEC14-like 1 (S. cerevisiae) [Source:HGNC Symbol;Acc:10698]
	ENSG00000165115	128.061	0.297511	0.0893622	3.32928	0.000870717	0.0140517	KIF27	kinesin family member 27 [Source:HGNC Symbol;Acc:18632]
	ENSG00000174839	2130.86	0.297371	0.107638	2.76269	0.00573265	0.0481155	DENND6A	DENN/MADD domain containing 6A [Source:HGNC Symbol;Acc:26635]
	ENSG00000101457	220.041	0.297061	0.108406	2.74026	0.00613905	0.0498926	DNTTIP1	deoxynucleotidyltransferase, terminal, interacting protein 1 [Source:HGNC Symbol;Acc:16160]
	ENSG00000151702	1397.63	0.296445	0.107271	2.76351	0.00571827	0.0480433	FLI1	Fli-1 proto-oncogene, ETS transcription factor [Source:HGNC Symbol;Acc:3749]
	ENSG00000038382	1808.63	0.296093	0.0970616	3.05057	0.00228408	0.0263014	TRIO	trio Rho guanine nucleotide exchange factor [Source:HGNC Symbol;Acc:12303]
	ENSG00000261824	51.8862	0.296005	0.105155	2.81495	0.00487853	0.043226	LINC00662	long intergenic non-protein coding RNA 662 [Source:HGNC Symbol;Acc:27122]
	ENSG00000101294	927.684	0.294784	0.0795885	3.70386	0.000212346	0.0054409	HM13	histocompatibility (minor) 13 [Source:HGNC Symbol;Acc:16435]
	ENSG00000100577	87.7677	0.29468	0.107387	2.7441	0.00606767	0.0496028	GSTZ1	glutathione S-transferase zeta 1 [Source:HGNC Symbol;Acc:4643]
	ENSG00000165879	417.115	0.294315	0.0807094	3.64661	0.000265725	0.00631899	FRAT1	frequently rearranged in advanced T-cell lymphomas [Source:HGNC Symbol;Acc:3944]
	ENSG00000253676	953.538	0.293487	0.105462	2.78288	0.00538792	0.0460403	TAGLN2P1	transgelin 2 pseudogene 1 [Source:HGNC Symbol;Acc:21739]
	ENSG00000128016	18574.4	0.292937	0.0831767	3.52187	0.000428521	0.00862258	ZFP36	ZFP36 ring finger protein [Source:HGNC Symbol;Acc:12862]
	ENSG00000198833	3145.74	0.292275	0.0984368	2.96916	0.00298614	0.0314858	UBE2J1	ubiquitin-conjugating enzyme E2, J1 [Source:HGNC Symbol;Acc:17598]
	ENSG00000232380	153.052	0.292205	0.102561	2.84908	0.0043846	0.0405156	ZDHHC20P4	zinc finger, DHHC-type containing 20 pseudogene 4 [Source:HGNC Symbol;Acc:39776]
	ENSG00000151694	1047.11	0.291609	0.0783385	3.72242	0.000197324	0.00516935	ADAM17	ADAM metallopeptidase domain 17 [Source:HGNC Symbol;Acc:195]
	ENSG00000148429	983.065	0.290706	0.104188	2.79021	0.00526746	0.0454542	USP6NL	USP6 N-terminal like [Source:HGNC Symbol;Acc:16858]
	ENSG00000105438	515.158	0.290525	0.10312	2.81736	0.0048421	0.0429902	KDELR1	KDEL (Lys-Asp-Glu-Leu) endoplasmic reticulum protein retention receptor 1 [Source:HGNC Symbol;Acc:6304]
	ENSG00000075785	2361.18	0.290282	0.0878465	3.30443	0.00095171	0.0148885	RAB7A	RAB7A, member RAS oncogene family [Source:HGNC Symbol;Acc:9788]
	ENSG00000133789	1552.09	0.289743	0.0971695	2.98183	0.00286533	0.0305461	SWAP70	SWAP switching B-cell complex 70kDa subunit [Source:HGNC Symbol;Acc:17070]
	ENSG00000117410	1696.82	0.28885	0.0958689	3.01297	0.00258702	0.0285337	ATP6V0B	ATPase, H+ transporting, lysosomal 21kDa, V0 subunit b [Source:HGNC Symbol;Acc:861]
	ENSG00000158793	187.337	0.288288	0.0925458	3.11508	0.00183895	0.0229336	NIT1	nitrilase 1 [Source:HGNC Symbol;Acc:7828]
	ENSG00000235314	105.163	0.287947	0.103802	2.774	0.00553714	0.0469265	LINC00957	long intergenic non-protein coding RNA 957 [Source:HGNC Symbol;Acc:22332]
	ENSG00000141480	5316.84	0.287733	0.0912337	3.1538	0.00161158	0.0209973	ARRB2	arrestin, beta 2 [Source:HGNC Symbol;Acc:712]
	ENSG00000172757	7374.08	0.287203	0.101627	2.82605	0.00471259	0.0422845	CFL1	cofilin 1 (non-muscle) [Source:HGNC Symbol;Acc:1874]
	ENSG00000166295	1322.31	0.286479	0.0831166	3.44671	0.000567457	0.0106598	ANAPC16	anaphase promoting complex subunit 16 [Source:HGNC Symbol;Acc:26976]
	ENSG00000118518	455.645	0.285389	0.103943	2.74562	0.00603969	0.0495424	RNF146	ring finger protein 146 [Source:HGNC Symbol;Acc:21336]
	ENSG00000180353	5278.94	0.285219	0.10399	2.74277	0.00609242	0.0497094	HCLS1	hematopoietic cell-specific Lyn substrate 1 [Source:HGNC Symbol;Acc:4844]
	ENSG00000160410	1804.33	0.2851	0.0980471	2.90779	0.00363992	0.0356586	SHKBP1	SH3KBP1 binding protein 1 [Source:HGNC Symbol;Acc:19214]
	ENSG00000178927	1461.37	0.281153	0.0953122	2.94981	0.00317968	0.0326637	C17orf62	chromosome 17 open reading frame 62 [Source:HGNC Symbol;Acc:28672]
	ENSG00000158710	5195.92	0.280071	0.0959263	2.91965	0.00350426	0.0347374	TAGLN2	transgelin 2 [Source:HGNC Symbol;Acc:11554]
	ENSG00000134255	895.791	0.279613	0.0956678	2.92275	0.00346952	0.0344514	CEPT1	choline/ethanolamine phosphotransferase 1 [Source:HGNC Symbol;Acc:24289]
	ENSG00000241553	1119.49	0.27929	0.1016	2.74891	0.00597941	0.0493155	ARPC4	actin related protein 2/3 complex, subunit 4, 20kDa [Source:HGNC Symbol;Acc:707]
	ENSG00000101189	234.431	0.278684	0.083545	3.33573	0.000850747	0.013841	MRGBP	MRG/MORF4L binding protein [Source:HGNC Symbol;Acc:15866]
	ENSG00000169919	1117.68	0.278362	0.093466	2.97822	0.00289928	0.030777	GUSB	glucuronidase, beta [Source:HGNC Symbol;Acc:4696]
	ENSG00000180776	1108.75	0.276198	0.0933948	2.95731	0.00310336	0.0322779	ZDHHC20	zinc finger, DHHC-type containing 20 [Source:HGNC Symbol;Acc:20749]
	ENSG00000204438	177.943	0.276088	0.080389	3.4344	0.000593868	0.01091	GPANK1	G patch domain and ankyrin repeats 1 [Source:HGNC Symbol;Acc:13920]
	ENSG00000005194	569.264	0.274922	0.0978434	2.80982	0.00495698	0.0436563	CIAPIN1	cytokine induced apoptosis inhibitor 1 [Source:HGNC Symbol;Acc:28050]
	ENSG00000172270	1359.32	0.273639	0.0817919	3.34556	0.000821178	0.0135863	BSG	basigin (Ok blood group) [Source:HGNC Symbol;Acc:1116]
	ENSG00000155111	531.748	0.271889	0.0812643	3.34573	0.000820649	0.0135863	CDK19	cyclin-dependent kinase 19 [Source:HGNC Symbol;Acc:19338]
	ENSG00000105339	2831.63	0.270729	0.0816923	3.314	0.000919701	0.0145124	DENND3	DENN/MADD domain containing 3 [Source:HGNC Symbol;Acc:29134]
	ENSG00000108294	613.429	0.268235	0.0845689	3.1718	0.001515	0.0202686	PSMB3	proteasome (prosome, macropain) subunit, beta type, 3 [Source:HGNC Symbol;Acc:9540]
	ENSG00000150347	1563.97	0.268071	0.0895897	2.9922	0.00276972	0.0298905	ARID5B	AT rich interactive domain 5B (MRF1-like) [Source:HGNC Symbol;Acc:17362]
	ENSG00000128891	195.623	0.267774	0.0958349	2.79412	0.00520413	0.0450408	C15orf57	chromosome 15 open reading frame 57 [Source:HGNC Symbol;Acc:28295]
	ENSG00000142252	111.382	0.265812	0.0676642	3.92841	8.55106e-05	0.00294131	GEMIN7	gem (nuclear organelle) associated protein 7 [Source:HGNC Symbol;Acc:20045]
	ENSG00000114573	719.347	0.265287	0.0836292	3.17218	0.001513	0.0202686	ATP6V1A	ATPase, H+ transporting, lysosomal 70kDa, V1 subunit A [Source:HGNC Symbol;Acc:851]
	ENSG00000220875	921.944	0.265219	0.0788105	3.36528	0.000764654	0.0129232	HIST1H3PS1	histone cluster 1, H3, pseudogene 1 [Source:HGNC Symbol;Acc:18982]
	ENSG00000124786	162.469	0.264289	0.0801393	3.29787	0.000974211	0.01515	SLC35B3	solute carrier family 35 (adenosine 3'-phospho 5'-phosphosulfate transporter), member B3 [Source:HGNC Symbol;Acc:21601]
	ENSG00000109919	389.604	0.263272	0.0891929	2.95171	0.00316019	0.0325849	MTCH2	mitochondrial carrier 2 [Source:HGNC Symbol;Acc:17587]
	ENSG00000051523	3773.88	0.262619	0.0885066	2.96723	0.00300496	0.0315926	CYBA	cytochrome b-245, alpha polypeptide [Source:HGNC Symbol;Acc:2577]
	ENSG00000120725	188.799	0.261615	0.0919038	2.84662	0.00441867	0.0406868	SIL1	SIL1 nucleotide exchange factor [Source:HGNC Symbol;Acc:24624]
	ENSG00000232119	158.407	0.261555	0.087584	2.98633	0.00282349	0.0302288	MCTS1	malignant T cell amplified sequence 1 [Source:HGNC Symbol;Acc:23357]
	ENSG00000196498	3012.22	0.260569	0.0844139	3.0868	0.00202323	0.0242705	NCOR2	nuclear receptor corepressor 2 [Source:HGNC Symbol;Acc:7673]
	ENSG00000123131	136.537	0.260082	0.0949411	2.73941	0.00615503	0.0499644	PRDX4	peroxiredoxin 4 [Source:HGNC Symbol;Acc:17169]
	ENSG00000188295	245.979	0.259629	0.0786708	3.30019	0.000966191	0.0150432	ZNF669	zinc finger protein 669 [Source:HGNC Symbol;Acc:25736]
	ENSG00000157350	355.263	0.258414	0.0919207	2.81127	0.00493469	0.0435256	ST3GAL2	ST3 beta-galactoside alpha-2,3-sialyltransferase 2 [Source:HGNC Symbol;Acc:10863]
	ENSG00000197562	172.242	0.25756	0.091775	2.80643	0.00500942	0.0440296	RAB40C	RAB40C, member RAS oncogene family [Source:HGNC Symbol;Acc:18285]
	ENSG00000138376	166.951	0.256897	0.0920564	2.79065	0.00526023	0.0454142	BARD1	BRCA1 associated RING domain 1 [Source:HGNC Symbol;Acc:952]
	ENSG00000100330	2940.98	0.256461	0.0840374	3.05174	0.00227516	0.0262504	MTMR3	myotubularin related protein 3 [Source:HGNC Symbol;Acc:7451]
	ENSG00000154845	1264.46	0.255174	0.0764188	3.33916	0.000840334	0.0137771	PPP4R1	protein phosphatase 4, regulatory subunit 1 [Source:HGNC Symbol;Acc:9320]
	ENSG00000064933	283.906	0.255004	0.0923869	2.76018	0.00577699	0.0483528	PMS1	PMS1 postmeiotic segregation increased 1 (S. cerevisiae) [Source:HGNC Symbol;Acc:9121]
	ENSG00000067560	8082.84	0.253881	0.0800794	3.17036	0.0015225	0.0203058	RHOA	ras homolog family member A [Source:HGNC Symbol;Acc:667]
	ENSG00000089639	1843.2	0.253639	0.0730182	3.47364	0.000513447	0.00989854	GMIP	GEM interacting protein [Source:HGNC Symbol;Acc:24852]
	ENSG00000106397	326.097	0.253213	0.086505	2.92715	0.00342084	0.034083	PLOD3	procollagen-lysine, 2-oxoglutarate 5-dioxygenase 3 [Source:HGNC Symbol;Acc:9083]
	ENSG00000197006	1803.91	0.252849	0.0879744	2.87412	0.00405158	0.0381969	METTL9	methyltransferase like 9 [Source:HGNC Symbol;Acc:24586]
	ENSG00000167264	310.463	0.252407	0.0877934	2.87502	0.00404007	0.0381294	DUS2	dihydrouridine synthase 2 [Source:HGNC Symbol;Acc:26014]
	ENSG00000122705	492.599	0.251848	0.0897651	2.80563	0.00502181	0.044075	CLTA	clathrin, light chain A [Source:HGNC Symbol;Acc:2090]
	ENSG00000077549	2526.85	0.251844	0.0916793	2.74701	0.00601413	0.0494701	CAPZB	capping protein (actin filament) muscle Z-line, beta [Source:HGNC Symbol;Acc:1491]
	ENSG00000134480	1399.18	0.251446	0.0910341	2.76211	0.00574294	0.0481582	CCNH	cyclin H [Source:HGNC Symbol;Acc:1594]
	ENSG00000174718	4433.97	0.251167	0.0895887	2.80356	0.00505417	0.0442234	KIAA1551	KIAA1551 [Source:HGNC Symbol;Acc:25559]
	ENSG00000129235	186.162	0.249728	0.075541	3.30585	0.000946878	0.0148302	TXNDC17	thioredoxin domain containing 17 [Source:HGNC Symbol;Acc:28218]
	ENSG00000167645	287.408	0.24939	0.0818412	3.04724	0.00230957	0.0264485	YIF1B	Yip1 interacting factor homolog B (S. cerevisiae) [Source:HGNC Symbol;Acc:30511]
	ENSG00000100266	792.756	0.247513	0.0870141	2.84452	0.00444788	0.0408133	PACSIN2	protein kinase C and casein kinase substrate in neurons 2 [Source:HGNC Symbol;Acc:8571]
	ENSG00000122884	595.571	0.247254	0.0857987	2.88179	0.00395417	0.0376839	P4HA1	prolyl 4-hydroxylase, alpha polypeptide I [Source:HGNC Symbol;Acc:8546]
	ENSG00000108784	246.532	0.246901	0.0880276	2.80481	0.00503459	0.0441622	NAGLU	N-acetylglucosaminidase, alpha [Source:HGNC Symbol;Acc:7632]
	ENSG00000085760	487.633	0.244516	0.0631748	3.87047	0.000108626	0.0034955	MTIF2	mitochondrial translational initiation factor 2 [Source:HGNC Symbol;Acc:7441]
	ENSG00000229097	566.025	0.244156	0.083986	2.90711	0.00364789	0.0356804	CALM2P2	calmodulin 2 pseudogene 2 [Source:HGNC Symbol;Acc:1447]
	ENSG00000015285	1410	0.243711	0.0839913	2.90163	0.00371233	0.0361859	WAS	Wiskott-Aldrich syndrome [Source:HGNC Symbol;Acc:12731]
	ENSG00000110719	3101.06	0.241908	0.0768311	3.14857	0.00164073	0.0212061	TCIRG1	T-cell, immune regulator 1, ATPase, H+ transporting, lysosomal V0 subunit A3 [Source:HGNC Symbol;Acc:11647]
	ENSG00000105755	219.125	0.240666	0.085887	2.80213	0.0050767	0.0443013	ETHE1	ethylmalonic encephalopathy 1 [Source:HGNC Symbol;Acc:23287]
	ENSG00000149177	1566.71	0.240116	0.0815066	2.94598	0.00321938	0.032853	PTPRJ	protein tyrosine phosphatase, receptor type, J [Source:HGNC Symbol;Acc:9673]
	ENSG00000172888	350.216	0.239296	0.0605513	3.95195	7.75172e-05	0.00280117	ZNF621	zinc finger protein 621 [Source:HGNC Symbol;Acc:24787]
	ENSG00000003402	4896.07	0.237924	0.0792626	3.00172	0.00268462	0.029315	CFLAR	CASP8 and FADD-like apoptosis regulator [Source:HGNC Symbol;Acc:1876]
	ENSG00000135334	1364.14	0.234659	0.0707258	3.31787	0.000907075	0.0143663	AKIRIN2	akirin 2 [Source:HGNC Symbol;Acc:21407]
	ENSG00000122783	270.03	0.234242	0.0746559	3.13762	0.00170324	0.0217991	C7orf49	chromosome 7 open reading frame 49 [Source:HGNC Symbol;Acc:22432]
	ENSG00000079277	818.78	0.232123	0.0844309	2.74927	0.00597283	0.0493155	MKNK1	MAP kinase interacting serine/threonine kinase 1 [Source:HGNC Symbol;Acc:7110]
	ENSG00000089006	1405.97	0.228677	0.0832246	2.74771	0.00600131	0.0494106	SNX5	sorting nexin 5 [Source:HGNC Symbol;Acc:14969]
	ENSG00000103429	609.243	0.228676	0.0776401	2.94533	0.00322607	0.032853	BFAR	bifunctional apoptosis regulator [Source:HGNC Symbol;Acc:17613]
	ENSG00000099817	709.876	0.227207	0.081959	2.77221	0.00556777	0.0471177	POLR2E	polymerase (RNA) II (DNA directed) polypeptide E, 25kDa [Source:HGNC Symbol;Acc:9192]
	ENSG00000131653	651.677	0.221237	0.0698723	3.16631	0.00154387	0.0204365	TRAF7	TNF receptor-associated factor 7, E3 ubiquitin protein ligase [Source:HGNC Symbol;Acc:20456]
	ENSG00000149476	296.2	0.2209	0.076172	2.90002	0.00373138	0.0362708	DAK	dihydroxyacetone kinase 2 homolog (S. cerevisiae) [Source:HGNC Symbol;Acc:24552]
	ENSG00000100865	170.246	0.220503	0.0748053	2.94769	0.00320158	0.0327889	CINP	cyclin-dependent kinase 2 interacting protein [Source:HGNC Symbol;Acc:23789]
	ENSG00000149577	1950.67	0.218792	0.0761548	2.87299	0.00406607	0.0382718	SIDT2	SID1 transmembrane family, member 2 [Source:HGNC Symbol;Acc:24272]
	ENSG00000169239	468.574	0.218362	0.0658876	3.31415	0.000919219	0.0145124	CA5B	carbonic anhydrase VB, mitochondrial [Source:HGNC Symbol;Acc:1378]
	ENSG00000177105	2132.12	0.213646	0.0774922	2.75701	0.00583332	0.0487528	RHOG	ras homolog family member G [Source:HGNC Symbol;Acc:672]
	ENSG00000170606	1500.77	0.212951	0.0648466	3.28392	0.00102373	0.0156494	HSPA4	heat shock 70kDa protein 4 [Source:HGNC Symbol;Acc:5237]
	ENSG00000178458	868.51	0.212175	0.0691826	3.06689	0.00216301	0.0253402	H3F3AP6	H3 histone, family 3A, pseudogene 6 [Source:HGNC Symbol;Acc:42982]
	ENSG00000242372	507.665	0.211976	0.0671489	3.1568	0.00159508	0.0208622	EIF6	eukaryotic translation initiation factor 6 [Source:HGNC Symbol;Acc:6159]
	ENSG00000160221	461.228	0.211044	0.0742282	2.84318	0.00446656	0.0409419	C21orf33	chromosome 21 open reading frame 33 [Source:HGNC Symbol;Acc:1273]
	ENSG00000235655	957.81	0.209163	0.0686178	3.04822	0.00230198	0.0264381	H3F3AP4	H3 histone, family 3A, pseudogene 4 [Source:HGNC Symbol;Acc:42980]
	ENSG00000154803	410.867	0.209092	0.0754811	2.77012	0.00560351	0.0473515	FLCN	folliculin [Source:HGNC Symbol;Acc:27310]
	ENSG00000082512	1530.61	0.208367	0.0696447	2.99185	0.00277289	0.0299026	TRAF5	TNF receptor-associated factor 5 [Source:HGNC Symbol;Acc:12035]
	ENSG00000169609	119.826	0.205713	0.0747536	2.75188	0.00592546	0.0491676	C15orf40	chromosome 15 open reading frame 40 [Source:HGNC Symbol;Acc:28443]
	ENSG00000159346	3034.72	0.199456	0.0685272	2.91062	0.00360716	0.0354566	ADIPOR1	adiponectin receptor 1 [Source:HGNC Symbol;Acc:24040]
	ENSG00000204713	349.862	0.19781	0.0673102	2.93878	0.00329503	0.0333807	TRIM27	tripartite motif containing 27 [Source:HGNC Symbol;Acc:9975]
	ENSG00000198001	995.047	0.194079	0.0609641	3.1835	0.00145508	0.0197995	IRAK4	interleukin-1 receptor-associated kinase 4 [Source:HGNC Symbol;Acc:17967]
	ENSG00000132842	1138.19	0.188811	0.0564049	3.34743	0.00081566	0.0135244	AP3B1	adaptor-related protein complex 3, beta 1 subunit [Source:HGNC Symbol;Acc:566]
	ENSG00000065882	1427.96	0.188523	0.0643855	2.92803	0.00341119	0.0340071	TBC1D1	TBC1 (tre-2/USP6, BUB2, cdc16) domain family, member 1 [Source:HGNC Symbol;Acc:11578]
	ENSG00000105220	1443.2	0.18642	0.0570304	3.26878	0.00108013	0.0162175	GPI	glucose-6-phosphate isomerase [Source:HGNC Symbol;Acc:4458]
	ENSG00000205302	1965.09	0.185569	0.0674428	2.7515	0.00593235	0.0491676	SNX2	sorting nexin 2 [Source:HGNC Symbol;Acc:11173]
	ENSG00000217241	374.49	0.184278	0.0659951	2.7923	0.00523349	0.0452502	CBX3P9	chromobox homolog 3 pseudogene 9 [Source:HGNC Symbol;Acc:42881]
	ENSG00000237882	496.173	0.183711	0.0577445	3.18145	0.00146538	0.0198471	PPIAP13	peptidylprolyl isomerase A (cyclophilin A) pseudogene 13 [Source:HGNC Symbol;Acc:9266]
	ENSG00000159842	1941.16	0.176494	0.0562533	3.13749	0.00170403	0.0217991	ABR	active BCR-related [Source:HGNC Symbol;Acc:81]
	ENSG00000110619	750.808	0.175197	0.0628522	2.78744	0.00531267	0.045617	CARS	cysteinyl-tRNA synthetase [Source:HGNC Symbol;Acc:1493]
	ENSG00000138629	358.284	0.173535	0.0633132	2.74091	0.00612701	0.0498523	UBL7	ubiquitin-like 7 (bone marrow stromal cell-derived) [Source:HGNC Symbol;Acc:28221]
	ENSG00000143013	420.561	0.17257	0.0550314	3.13585	0.00171358	0.0218401	LMO4	LIM domain only 4 [Source:HGNC Symbol;Acc:6644]
	ENSG00000005022	2378.86	0.171138	0.0621076	2.75551	0.00586012	0.0488371	SLC25A5	solute carrier family 25 (mitochondrial carrier; adenine nucleotide translocator), member 5 [Source:HGNC Symbol;Acc:10991]
	ENSG00000217094	1149	0.161067	0.0539337	2.98639	0.00282289	0.0302288	PPIAP31	peptidylprolyl isomerase A (cyclophilin A) pseudogene 31 [Source:HGNC Symbol;Acc:44962]
	ENSG00000258477	753.839	0.160275	0.0545818	2.93643	0.00332016	0.0334973	PPIAP6	peptidylprolyl isomerase A (cyclophilin A) pseudogene 6 [Source:HGNC Symbol;Acc:20028]
	ENSG00000176623	464.372	0.14515	0.049604	2.92617	0.00343166	0.0341529	RMDN1	regulator of microtubule dynamics 1 [Source:HGNC Symbol;Acc:24285]
	ENSG00000196262	4575.38	0.1105	0.0364224	3.03385	0.00241457	0.0272835	PPIA	peptidylprolyl isomerase A (cyclophilin A) [Source:HGNC Symbol;Acc:9253]
	ENSG00000108654	50778.3	-0.115235	0.0420203	-2.74238	0.00609961	0.0497218	DDX5	DEAD (Asp-Glu-Ala-Asp) box helicase 5 [Source:HGNC Symbol;Acc:2746]
	ENSG00000135801	881.458	-0.122436	0.043017	-2.84623	0.00442409	0.0407016	TAF5L	TAF5-like RNA polymerase II, p300/CBP-associated factor (PCAF)-associated factor, 65kDa [Source:HGNC Symbol;Acc:17304]
	ENSG00000144426	1127.3	-0.13012	0.0450459	-2.8886	0.00386956	0.037188	NBEAL1	neurobeachin-like 1 [Source:HGNC Symbol;Acc:20681]
	ENSG00000134283	1267.36	-0.132344	0.0467655	-2.82994	0.00465569	0.0420163	PPHLN1	periphilin 1 [Source:HGNC Symbol;Acc:19369]
	ENSG00000134265	938.084	-0.140128	0.0470864	-2.97597	0.00292065	0.0309476	NAPG	N-ethylmaleimide-sensitive factor attachment protein, gamma [Source:HGNC Symbol;Acc:7642]
	ENSG00000164091	3843.48	-0.14287	0.0513484	-2.78236	0.00539656	0.0460692	WDR82	WD repeat domain 82 [Source:HGNC Symbol;Acc:28826]
	ENSG00000086589	1759.81	-0.145262	0.0505606	-2.87303	0.00406557	0.0382718	RBM22	RNA binding motif protein 22 [Source:HGNC Symbol;Acc:25503]
	ENSG00000213079	3012.84	-0.146389	0.0533417	-2.74436	0.00606292	0.0496028	SCAF8	SR-related CTD-associated factor 8 [Source:HGNC Symbol;Acc:20959]
	ENSG00000153107	2260.97	-0.148183	0.0501756	-2.95329	0.00314402	0.0325112	ANAPC1	anaphase promoting complex subunit 1 [Source:HGNC Symbol;Acc:19988]
	ENSG00000154945	661.498	-0.149321	0.0483692	-3.08711	0.00202115	0.0242705	ANKRD40	ankyrin repeat domain 40 [Source:HGNC Symbol;Acc:28233]
	ENSG00000234354	1845.94	-0.149834	0.0476929	-3.14164	0.00168004	0.0215552	RPS26P47	ribosomal protein S26 pseudogene 47 [Source:HGNC Symbol;Acc:36368]
	ENSG00000159140	14808.3	-0.150166	0.0431822	-3.4775	0.000506122	0.00979364	SON	SON DNA binding protein [Source:HGNC Symbol;Acc:11183]
	ENSG00000137275	1325.21	-0.15102	0.0541462	-2.78911	0.00528534	0.0455156	RIPK1	receptor (TNFRSF)-interacting serine-threonine kinase 1 [Source:HGNC Symbol;Acc:10019]
	ENSG00000198563	7138.13	-0.154121	0.0453723	-3.39681	0.000681752	0.0120813	DDX39B	DEAD (Asp-Glu-Ala-Asp) box polypeptide 39B [Source:HGNC Symbol;Acc:13917]
	ENSG00000198815	2626.13	-0.154608	0.0545499	-2.83425	0.00459334	0.041654	FOXJ3	forkhead box J3 [Source:HGNC Symbol;Acc:29178]
	ENSG00000159086	1695.46	-0.155031	0.0557361	-2.78152	0.00541045	0.0461653	PAXBP1	PAX3 and PAX7 binding protein 1 [Source:HGNC Symbol;Acc:13579]
	ENSG00000110321	23615.5	-0.155637	0.0491355	-3.16751	0.00153752	0.0203986	EIF4G2	eukaryotic translation initiation factor 4 gamma, 2 [Source:HGNC Symbol;Acc:3297]
	ENSG00000093183	1612.15	-0.157339	0.0561865	-2.8003	0.00510549	0.0444284	SEC22C	SEC22 vesicle trafficking protein homolog C (S. cerevisiae) [Source:HGNC Symbol;Acc:16828]
	ENSG00000223416	1554.06	-0.157976	0.0457724	-3.45133	0.000557833	0.0105665	RPS26P15	ribosomal protein S26 pseudogene 15 [Source:HGNC Symbol;Acc:35680]
	ENSG00000196933	2881.1	-0.158031	0.0495482	-3.18943	0.00142551	0.0195184	RPS26P11	ribosomal protein S26 pseudogene 11 [Source:HGNC Symbol;Acc:31817]
	ENSG00000036549	1041.8	-0.161239	0.0525926	-3.0658	0.00217087	0.0253983	ZZZ3	zinc finger, ZZ-type containing 3 [Source:HGNC Symbol;Acc:24523]
	ENSG00000233927	3506.67	-0.162853	0.0559837	-2.90894	0.00362652	0.035587	RPS28	ribosomal protein S28 [Source:HGNC Symbol;Acc:10418]
	ENSG00000100888	3675.75	-0.163068	0.0587265	-2.77674	0.00549077	0.0466611	CHD8	chromodomain helicase DNA binding protein 8 [Source:HGNC Symbol;Acc:20153]
	ENSG00000095059	648.507	-0.164394	0.0599087	-2.74408	0.00606803	0.0496028	DHPS	deoxyhypusine synthase [Source:HGNC Symbol;Acc:2869]
	ENSG00000177479	1936.23	-0.165281	0.0550787	-3.00082	0.00269252	0.0293283	ARIH2	ariadne RBR E3 ubiquitin protein ligase 2 [Source:HGNC Symbol;Acc:690]
	ENSG00000059588	1460.5	-0.165988	0.0527628	-3.14593	0.00165561	0.0213512	TARBP1	TAR (HIV-1) RNA binding protein 1 [Source:HGNC Symbol;Acc:11568]
	ENSG00000172809	6520.94	-0.167238	0.0599901	-2.78775	0.00530753	0.0456096	RPL38	ribosomal protein L38 [Source:HGNC Symbol;Acc:10349]
	ENSG00000137760	278.615	-0.168222	0.057909	-2.90494	0.00367327	0.035885	ALKBH8	alkB, alkylation repair homolog 8 (E. coli) [Source:HGNC Symbol;Acc:25189]
	ENSG00000171863	3964.32	-0.169817	0.059178	-2.8696	0.00410989	0.0384775	RPS7	ribosomal protein S7 [Source:HGNC Symbol;Acc:10440]
	ENSG00000160695	1577.44	-0.171613	0.0585019	-2.93345	0.00335216	0.0336275	VPS11	vacuolar protein sorting 11 homolog (S. cerevisiae) [Source:HGNC Symbol;Acc:14583]
	ENSG00000122026	3817.18	-0.171618	0.0624229	-2.74928	0.0059726	0.0493155	RPL21	ribosomal protein L21 [Source:HGNC Symbol;Acc:10313]
	ENSG00000161526	1931.04	-0.172865	0.0572832	-3.01772	0.00254685	0.0282149	SAP30BP	SAP30 binding protein [Source:HGNC Symbol;Acc:30785]
	ENSG00000135040	457.611	-0.173033	0.0548399	-3.15524	0.00160365	0.0209275	NAA35	N(alpha)-acetyltransferase 35, NatC auxiliary subunit [Source:HGNC Symbol;Acc:24340]
	ENSG00000141452	917.925	-0.173573	0.0575449	-3.0163	0.0025588	0.0282758	C18orf8	chromosome 18 open reading frame 8 [Source:HGNC Symbol;Acc:24326]
	ENSG00000180329	485.072	-0.173823	0.0524894	-3.31158	0.000927711	0.014569	CCDC43	coiled-coil domain containing 43 [Source:HGNC Symbol;Acc:26472]
	ENSG00000244086	4588.43	-0.17401	0.058611	-2.9689	0.00298872	0.0314858	RPS20P35	ribosomal protein S20 pseudogene 35 [Source:HGNC Symbol;Acc:36929]
	ENSG00000174373	1769.96	-0.174361	0.0513284	-3.39697	0.00068137	0.0120813	RALGAPA1	Ral GTPase activating protein, alpha subunit 1 (catalytic) [Source:HGNC Symbol;Acc:17770]
	ENSG00000119707	8414.76	-0.174772	0.0534134	-3.27207	0.00106764	0.0161167	RBM25	RNA binding motif protein 25 [Source:HGNC Symbol;Acc:23244]
	ENSG00000223668	3486.61	-0.17579	0.0565382	-3.10922	0.00187582	0.0232213	EEF1A1P24	eukaryotic translation elongation factor 1 alpha 1 pseudogene 24 [Source:HGNC Symbol;Acc:37897]
	ENSG00000232134	2061.05	-0.176399	0.0643547	-2.74104	0.00612456	0.0498523	RPS15AP12	ribosomal protein S15a pseudogene 12 [Source:HGNC Symbol;Acc:36759]
	ENSG00000109917	1247.34	-0.176857	0.0597229	-2.96129	0.00306352	0.0320736	ZNF259	zinc finger protein 259 [Source:HGNC Symbol;Acc:13051]
	ENSG00000197728	2166.52	-0.17741	0.0379424	-4.67577	2.92851e-06	0.000314877	RPS26	ribosomal protein S26 [Source:HGNC Symbol;Acc:10414]
	ENSG00000107581	5837.08	-0.17824	0.0590326	-3.01934	0.00253327	0.0281001	EIF3A	eukaryotic translation initiation factor 3, subunit A [Source:HGNC Symbol;Acc:3271]
	ENSG00000070756	33577.1	-0.178398	0.0609494	-2.92698	0.00342269	0.034083	PABPC1	poly(A) binding protein, cytoplasmic 1 [Source:HGNC Symbol;Acc:8554]
	ENSG00000111203	837.43	-0.17851	0.0524165	-3.40561	0.000660155	0.011806	ITFG2	integrin alpha FG-GAP repeat containing 2 [Source:HGNC Symbol;Acc:30879]
	ENSG00000229419	1022.04	-0.178586	0.0527137	-3.38785	0.000704436	0.0122908	RALGAPA1P	Ral GTPase activating protein, alpha subunit 1 (catalytic) pseudogene [Source:HGNC Symbol;Acc:23203]
	ENSG00000112941	1478.1	-0.179812	0.0557683	-3.22427	0.00126296	0.0180691	PAPD7	PAP associated domain containing 7 [Source:HGNC Symbol;Acc:16705]
	ENSG00000227887	639.354	-0.180202	0.0631483	-2.85363	0.00432227	0.0401017	RPS26P13	ribosomal protein S26 pseudogene 13 [Source:HGNC Symbol;Acc:35784]
	ENSG00000100813	5629.47	-0.180559	0.0641473	-2.81476	0.00488138	0.0432294	ACIN1	apoptotic chromatin condensation inducer 1 [Source:HGNC Symbol;Acc:17066]
	ENSG00000116525	501.662	-0.180567	0.0615179	-2.93518	0.0033335	0.0335545	TRIM62	tripartite motif containing 62 [Source:HGNC Symbol;Acc:25574]
	ENSG00000153015	288.004	-0.181591	0.0647686	-2.8037	0.00505204	0.0442234	CWC27	CWC27 spliceosome-associated protein homolog (S. cerevisiae) [Source:HGNC Symbol;Acc:10664]
	ENSG00000131373	347.713	-0.181884	0.0547129	-3.32434	0.000886267	0.0141936	HACL1	2-hydroxyacyl-CoA lyase 1 [Source:HGNC Symbol;Acc:17856]
	ENSG00000018610	379.822	-0.182768	0.0633947	-2.88302	0.00393879	0.0375987	CXorf56	chromosome X open reading frame 56 [Source:HGNC Symbol;Acc:26239]
	ENSG00000115652	822.453	-0.183612	0.0649604	-2.82653	0.00470553	0.0422485	UXS1	UDP-glucuronate decarboxylase 1 [Source:HGNC Symbol;Acc:17729]
	ENSG00000198917	514.49	-0.183787	0.063196	-2.9082	0.00363512	0.0356315	C9orf114	chromosome 9 open reading frame 114 [Source:HGNC Symbol;Acc:26933]
	ENSG00000164985	1977.36	-0.184113	0.0671139	-2.74328	0.00608281	0.0496772	PSIP1	PC4 and SFRS1 interacting protein 1 [Source:HGNC Symbol;Acc:9527]
	ENSG00000137337	1185.82	-0.184123	0.0671269	-2.74292	0.00608959	0.0497094	MDC1	mediator of DNA-damage checkpoint 1 [Source:HGNC Symbol;Acc:21163]
	ENSG00000144713	14911.4	-0.184557	0.0657768	-2.80581	0.00501906	0.044075	RPL32	ribosomal protein L32 [Source:HGNC Symbol;Acc:10336]
	ENSG00000146109	758.529	-0.184606	0.0643953	-2.86676	0.00414701	0.0387836	ABT1	activator of basal transcription 1 [Source:HGNC Symbol;Acc:17369]
	ENSG00000236312	1597.84	-0.185073	0.0657552	-2.81457	0.00488426	0.0432331	RPL34P34	ribosomal protein L34 pseudogene 34 [Source:HGNC Symbol;Acc:35848]
	ENSG00000133226	3294.88	-0.185418	0.0635349	-2.91836	0.00351875	0.0348351	SRRM1	serine/arginine repetitive matrix 1 [Source:HGNC Symbol;Acc:16638]
	ENSG00000106635	1788.73	-0.186214	0.0602056	-3.09297	0.00198166	0.024035	BCL7B	B-cell CLL/lymphoma 7B [Source:HGNC Symbol;Acc:1005]
	ENSG00000122203	1071.63	-0.186296	0.0519046	-3.58919	0.000331704	0.00723064	KIAA1191	KIAA1191 [Source:HGNC Symbol;Acc:29209]
	ENSG00000231500	19000.6	-0.187671	0.0589346	-3.1844	0.00145054	0.0197684	RPS18	ribosomal protein S18 [Source:HGNC Symbol;Acc:10401]
	ENSG00000102763	590.341	-0.188255	0.0526283	-3.57706	0.000347483	0.00747238	VWA8	von Willebrand factor A domain containing 8 [Source:HGNC Symbol;Acc:29071]
	ENSG00000068654	942.86	-0.18857	0.061088	-3.08687	0.00202278	0.0242705	POLR1A	polymerase (RNA) I polypeptide A, 194kDa [Source:HGNC Symbol;Acc:17264]
	ENSG00000187742	2999.17	-0.188804	0.0551542	-3.42321	0.000618874	0.0112539	SECISBP2	SECIS binding protein 2 [Source:HGNC Symbol;Acc:30972]
	ENSG00000167258	3527.89	-0.188923	0.0588022	-3.21286	0.0013142	0.0185246	CDK12	cyclin-dependent kinase 12 [Source:HGNC Symbol;Acc:24224]
	ENSG00000248124	986.821	-0.189817	0.0615444	-3.08423	0.00204077	0.024414	RRN3P1	RNA polymerase I transcription factor homolog (S. cerevisiae) pseudogene 1 [Source:HGNC Symbol;Acc:30548]
	ENSG00000232341	369.249	-0.189824	0.0661402	-2.87002	0.00410444	0.0384546	RPL4P2	ribosomal protein L4 pseudogene 2 [Source:HGNC Symbol;Acc:36836]
	ENSG00000139437	309.698	-0.189987	0.0597772	-3.17825	0.00148168	0.0199753	TCHP	trichoplein, keratin filament binding [Source:HGNC Symbol;Acc:28135]
	ENSG00000069248	1243.73	-0.190145	0.0686153	-2.77118	0.00558543	0.0472215	NUP133	nucleoporin 133kDa [Source:HGNC Symbol;Acc:18016]
	ENSG00000156482	11201.8	-0.190686	0.0644581	-2.95829	0.00309353	0.0322529	RPL30	ribosomal protein L30 [Source:HGNC Symbol;Acc:10333]
	ENSG00000235315	766.96	-0.190898	0.0695415	-2.74509	0.00604934	0.0495424	RPL23AP69	ribosomal protein L23a pseudogene 69 [Source:HGNC Symbol;Acc:36625]
	ENSG00000100410	414.121	-0.190961	0.0653449	-2.92235	0.00347403	0.0344757	PHF5A	PHD finger protein 5A [Source:HGNC Symbol;Acc:18000]
	ENSG00000006194	725.458	-0.192243	0.0698929	-2.75053	0.00594983	0.0492278	ZNF263	zinc finger protein 263 [Source:HGNC Symbol;Acc:13056]
	ENSG00000111801	1735.79	-0.19293	0.0632125	-3.05209	0.00227256	0.0262377	BTN3A3	butyrophilin, subfamily 3, member A3 [Source:HGNC Symbol;Acc:1140]
	ENSG00000230897	1670.72	-0.193147	0.0700842	-2.75593	0.00585257	0.0487979	RPS18P12	ribosomal protein S18 pseudogene 12 [Source:HGNC Symbol;Acc:35967]
	ENSG00000175265	11334.8	-0.19403	0.0704606	-2.75374	0.00589186	0.0490526	GOLGA8A	golgin A8 family, member A [Source:HGNC Symbol;Acc:31972]
	ENSG00000198863	354.089	-0.195179	0.0690315	-2.8274	0.00469282	0.0422182	RUNDC1	RUN domain containing 1 [Source:HGNC Symbol;Acc:25418]
	ENSG00000133997	841.36	-0.196389	0.0707331	-2.77648	0.00549518	0.0466611	MED6	mediator complex subunit 6 [Source:HGNC Symbol;Acc:19970]
	ENSG00000009790	3077.15	-0.197294	0.0719922	-2.74049	0.00613476	0.0498923	TRAF3IP3	TRAF3 interacting protein 3 [Source:HGNC Symbol;Acc:30766]
	ENSG00000145041	841.793	-0.197324	0.0645088	-3.05887	0.00222172	0.0257866	VPRBP	Vpr (HIV-1) binding protein [Source:HGNC Symbol;Acc:30911]
	ENSG00000115568	850.019	-0.198843	0.0668205	-2.97578	0.00292246	0.0309481	ZNF142	zinc finger protein 142 [Source:HGNC Symbol;Acc:12927]
	ENSG00000066117	1802.48	-0.199204	0.0686843	-2.90028	0.00372824	0.0362603	SMARCD1	SWI/SNF related, matrix associated, actin dependent regulator of chromatin, subfamily d, member 1 [Source:HGNC Symbol;Acc:11106]
	ENSG00000124226	1604.22	-0.199675	0.0678499	-2.9429	0.00325157	0.0330168	RNF114	ring finger protein 114 [Source:HGNC Symbol;Acc:13094]
	ENSG00000148296	442.264	-0.200003	0.0663791	-3.01304	0.00258642	0.0285337	SURF6	surfeit 6 [Source:HGNC Symbol;Acc:11478]
	ENSG00000129460	1292.92	-0.200019	0.067905	-2.94557	0.00322359	0.032853	NGDN	neuroguidin, EIF4E binding protein [Source:HGNC Symbol;Acc:20271]
	ENSG00000144535	639.297	-0.201764	0.0653084	-3.0894	0.00200558	0.0241344	DIS3L2	DIS3 mitotic control homolog (S. cerevisiae)-like 2 [Source:HGNC Symbol;Acc:28648]
	ENSG00000123607	660.609	-0.201973	0.0639308	-3.15924	0.00158181	0.0207472	TTC21B	tetratricopeptide repeat domain 21B [Source:HGNC Symbol;Acc:25660]
	ENSG00000176476	302.148	-0.202495	0.073716	-2.74696	0.00601511	0.0494701	CCDC101	coiled-coil domain containing 101 [Source:HGNC Symbol;Acc:25156]
	ENSG00000155275	330.207	-0.203715	0.0705292	-2.88838	0.00387233	0.037188	TRMT44	tRNA methyltransferase 44 homolog (S. cerevisiae) [Source:HGNC Symbol;Acc:26653]
	ENSG00000118181	7691.84	-0.203915	0.0689047	-2.95937	0.00308265	0.032197	RPS25	ribosomal protein S25 [Source:HGNC Symbol;Acc:10413]
	ENSG00000168488	3370.89	-0.204113	0.0703579	-2.90107	0.00371894	0.03619	ATXN2L	ataxin 2-like [Source:HGNC Symbol;Acc:31326]
	ENSG00000158545	1558.6	-0.20496	0.0698152	-2.93574	0.0033275	0.0335352	ZC3H18	zinc finger CCCH-type containing 18 [Source:HGNC Symbol;Acc:25091]
	ENSG00000242067	2493.06	-0.204986	0.0668496	-3.06637	0.00216674	0.0253669	RPL9P28	ribosomal protein L9 pseudogene 28 [Source:HGNC Symbol;Acc:36445]
	ENSG00000179364	726.198	-0.204992	0.068351	-2.99911	0.00270769	0.0294219	PACS2	phosphofurin acidic cluster sorting protein 2 [Source:HGNC Symbol;Acc:23794]
	ENSG00000227939	4248.54	-0.205608	0.0682764	-3.01141	0.00260036	0.0286269	RPL3P2	ribosomal protein L3 pseudogene 2 [Source:HGNC Symbol;Acc:17834]
	ENSG00000105127	1971.11	-0.205774	0.0709703	-2.89944	0.00373827	0.0362974	AKAP8	A kinase (PRKA) anchor protein 8 [Source:HGNC Symbol;Acc:378]
	ENSG00000115137	337.76	-0.205857	0.0688819	-2.98854	0.00280309	0.0301208	DNAJC27	DnaJ (Hsp40) homolog, subfamily C, member 27 [Source:HGNC Symbol;Acc:30290]
	ENSG00000109475	6174.41	-0.206558	0.0714623	-2.89045	0.0038469	0.0370851	RPL34	ribosomal protein L34 [Source:HGNC Symbol;Acc:10340]
	ENSG00000137075	3065.76	-0.206819	0.0718569	-2.87821	0.00399944	0.0378888	RNF38	ring finger protein 38 [Source:HGNC Symbol;Acc:18052]
	ENSG00000236862	853.706	-0.206927	0.0719719	-2.87511	0.00403884	0.0381294	RPS20P24	ribosomal protein S20 pseudogene 24 [Source:HGNC Symbol;Acc:36283]
	ENSG00000240509	2638.29	-0.206953	0.0672886	-3.0756	0.00210082	0.0248696	RPL34P18	ribosomal protein L34 pseudogene 18 [Source:HGNC Symbol;Acc:35968]
	ENSG00000242692	1730.85	-0.207163	0.0701881	-2.95153	0.003162	0.0325849	RPS27AP1	ribosomal protein S27a pseudogene 1 [Source:HGNC Symbol;Acc:17121]
	ENSG00000054267	3882.92	-0.207514	0.0709982	-2.92281	0.00346893	0.0344514	ARID4B	AT rich interactive domain 4B (RBP1-like) [Source:HGNC Symbol;Acc:15550]
	ENSG00000118246	738.675	-0.207554	0.0575937	-3.60376	0.000313644	0.00697778	FASTKD2	FAST kinase domains 2 [Source:HGNC Symbol;Acc:29160]
	ENSG00000175467	1576.45	-0.207955	0.0745798	-2.78835	0.00529769	0.0455805	SART1	squamous cell carcinoma antigen recognized by T cells [Source:HGNC Symbol;Acc:10538]
	ENSG00000089220	1467.24	-0.208378	0.0741426	-2.8105	0.00494644	0.0436073	PEBP1	phosphatidylethanolamine binding protein 1 [Source:HGNC Symbol;Acc:8630]
	ENSG00000139645	1710.57	-0.208503	0.0629944	-3.30986	0.000933416	0.0146324	ANKRD52	ankyrin repeat domain 52 [Source:HGNC Symbol;Acc:26614]
	ENSG00000169567	2376.9	-0.208846	0.0730035	-2.86077	0.0042261	0.039424	HINT1	histidine triad nucleotide binding protein 1 [Source:HGNC Symbol;Acc:4912]
	ENSG00000064703	816.088	-0.208863	0.0733105	-2.84902	0.00438537	0.0405156	DDX20	DEAD (Asp-Glu-Ala-Asp) box polypeptide 20 [Source:HGNC Symbol;Acc:2743]
	ENSG00000136819	2216.78	-0.209054	0.0711729	-2.93727	0.00331114	0.0334666	C9orf78	chromosome 9 open reading frame 78 [Source:HGNC Symbol;Acc:24932]
	ENSG00000198690	350.97	-0.209249	0.0713548	-2.93251	0.00336234	0.0336541	FAN1	FANCD2/FANCI-associated nuclease 1 [Source:HGNC Symbol;Acc:29170]
	ENSG00000008988	15124.8	-0.209399	0.0722711	-2.89741	0.00376257	0.0364838	RPS20	ribosomal protein S20 [Source:HGNC Symbol;Acc:10405]
	ENSG00000107938	1050.84	-0.209882	0.0664378	-3.15907	0.00158273	0.0207472	EDRF1	erythroid differentiation regulatory factor 1 [Source:HGNC Symbol;Acc:24640]
	ENSG00000139055	263.881	-0.210201	0.0725982	-2.8954	0.00378675	0.0366463	ERP27	endoplasmic reticulum protein 27 [Source:HGNC Symbol;Acc:26495]
	ENSG00000166167	293.385	-0.210709	0.0731441	-2.88074	0.00396739	0.0377624	BTRC	beta-transducin repeat containing E3 ubiquitin protein ligase [Source:HGNC Symbol;Acc:1144]
	ENSG00000148840	1086.85	-0.210754	0.0605	-3.48354	0.000494826	0.00961454	PPRC1	peroxisome proliferator-activated receptor gamma, coactivator-related 1 [Source:HGNC Symbol;Acc:30025]
	ENSG00000128191	619.214	-0.211484	0.0645312	-3.27723	0.00104831	0.0158934	DGCR8	DGCR8 microprocessor complex subunit [Source:HGNC Symbol;Acc:2847]
	ENSG00000170855	404.178	-0.212285	0.0702218	-3.02307	0.00250228	0.0279509	TRIAP1	TP53 regulated inhibitor of apoptosis 1 [Source:HGNC Symbol;Acc:26937]
	ENSG00000159023	3664.07	-0.212324	0.0765217	-2.77469	0.00552537	0.046872	EPB41	erythrocyte membrane protein band 4.1 (elliptocytosis 1, RH-linked) [Source:HGNC Symbol;Acc:3377]
	ENSG00000108094	1199.09	-0.213012	0.070057	-3.04054	0.00236151	0.0268752	CUL2	cullin 2 [Source:HGNC Symbol;Acc:2552]
	ENSG00000070061	1190.5	-0.213066	0.064305	-3.31336	0.000921821	0.0145156	IKBKAP	inhibitor of kappa light polypeptide gene enhancer in B-cells, kinase complex-associated protein [Source:HGNC Symbol;Acc:5959]
	ENSG00000143947	7525.79	-0.214719	0.0709094	-3.02807	0.00246119	0.0276917	RPS27A	ribosomal protein S27a [Source:HGNC Symbol;Acc:10417]
	ENSG00000135976	1387.86	-0.215094	0.0698319	-3.08017	0.00206883	0.0246488	ANKRD36	ankyrin repeat domain 36 [Source:HGNC Symbol;Acc:24079]
	ENSG00000198689	759.601	-0.215365	0.0689215	-3.12479	0.00177931	0.0224185	SLC9A6	solute carrier family 9, subfamily A (NHE6, cation proton antiporter 6), member 6 [Source:HGNC Symbol;Acc:11079]
	ENSG00000171456	4792.8	-0.215754	0.0714263	-3.02065	0.00252234	0.0280286	ASXL1	additional sex combs like 1 (Drosophila) [Source:HGNC Symbol;Acc:18318]
	ENSG00000215063	1670.59	-0.215968	0.077071	-2.80219	0.00507565	0.0443013	RPL21P2	ribosomal protein L21 pseudogene 2 [Source:HGNC Symbol;Acc:16539]
	ENSG00000103264	670.816	-0.216579	0.0719877	-3.00855	0.00262495	0.0288251	FBXO31	F-box protein 31 [Source:HGNC Symbol;Acc:16510]
	ENSG00000127993	752.558	-0.216802	0.0731368	-2.96434	0.00303335	0.031812	RBM48	RNA binding motif protein 48 [Source:HGNC Symbol;Acc:21785]
	ENSG00000137154	28535.5	-0.217044	0.070562	-3.07593	0.0020985	0.0248696	RPS6	ribosomal protein S6 [Source:HGNC Symbol;Acc:10429]
	ENSG00000168101	434.602	-0.217521	0.0719834	-3.02182	0.00251261	0.0280286	NUDT16L1	nudix (nucleoside diphosphate linked moiety X)-type motif 16-like 1 [Source:HGNC Symbol;Acc:28154]
	ENSG00000242607	3022.13	-0.217604	0.0783538	-2.7772	0.00548293	0.0466249	RPS3AP34	ribosomal protein S3a pseudogene 34 [Source:HGNC Symbol;Acc:36293]
	ENSG00000156030	3237.16	-0.217763	0.0786929	-2.76725	0.00565311	0.0477017	ELMSAN1	ELM2 and Myb/SANT-like domain containing 1 [Source:HGNC Symbol;Acc:19853]
	ENSG00000233971	781.733	-0.218197	0.0688639	-3.16853	0.00153211	0.0203732	RPS20P10	ribosomal protein S20 pseudogene 10 [Source:HGNC Symbol;Acc:36800]
	ENSG00000242661	1694.73	-0.218281	0.0755499	-2.88923	0.00386189	0.0371683	RPS3AP43	ribosomal protein S3a pseudogene 43 [Source:HGNC Symbol;Acc:36684]
	ENSG00000203880	1741.26	-0.218825	0.0630008	-3.47337	0.000513961	0.00989854	PCMTD2	protein-L-isoaspartate (D-aspartate) O-methyltransferase domain containing 2 [Source:HGNC Symbol;Acc:15882]
	ENSG00000240540	1027.25	-0.218903	0.0748165	-2.92586	0.00343506	0.0341674	RPL3P9	ribosomal protein L3 pseudogene 9 [Source:HGNC Symbol;Acc:36839]
	ENSG00000136653	6398.39	-0.219082	0.0767681	-2.85382	0.00431967	0.0400988	RASSF5	Ras association (RalGDS/AF-6) domain family member 5 [Source:HGNC Symbol;Acc:17609]
	ENSG00000101654	3077.86	-0.219265	0.0771903	-2.84057	0.00450327	0.0411645	RNMT	RNA (guanine-7-) methyltransferase [Source:HGNC Symbol;Acc:10075]
	ENSG00000242060	2473.15	-0.220246	0.0769895	-2.86073	0.00422673	0.039424	RPS3AP49	ribosomal protein S3a pseudogene 49 [Source:HGNC Symbol;Acc:36810]
	ENSG00000146576	524.94	-0.220286	0.0744769	-2.95778	0.00309868	0.0322683	C7orf26	chromosome 7 open reading frame 26 [Source:HGNC Symbol;Acc:21702]
	ENSG00000085433	411.388	-0.220325	0.0786687	-2.80066	0.00509976	0.0444227	WDR47	WD repeat domain 47 [Source:HGNC Symbol;Acc:29141]
	ENSG00000167699	912.329	-0.221421	0.0704122	-3.14464	0.00166291	0.0214138	GLOD4	glyoxalase domain containing 4 [Source:HGNC Symbol;Acc:14111]
	ENSG00000116560	17547.5	-0.221778	0.0708904	-3.12847	0.00175719	0.0221717	SFPQ	splicing factor proline/glutamine-rich [Source:HGNC Symbol;Acc:10774]
	ENSG00000182551	781.718	-0.22217	0.0632898	-3.51036	0.000447493	0.00894271	ADI1	acireductone dioxygenase 1 [Source:HGNC Symbol;Acc:30576]
	ENSG00000123992	846.808	-0.222275	0.0790006	-2.81359	0.00489915	0.0433211	DNPEP	aspartyl aminopeptidase [Source:HGNC Symbol;Acc:2981]
	ENSG00000136758	4509.41	-0.222541	0.0781249	-2.84853	0.00439214	0.0405567	YME1L1	YME1-like 1 ATPase [Source:HGNC Symbol;Acc:12843]
	ENSG00000183628	261.679	-0.22269	0.071084	-3.13278	0.0017316	0.0219576	DGCR6	DiGeorge syndrome critical region gene 6 [Source:HGNC Symbol;Acc:2846]
	ENSG00000149636	258.325	-0.224834	0.0723561	-3.10732	0.00188792	0.0232305	DSN1	DSN1, MIS12 kinetochore complex component [Source:HGNC Symbol;Acc:16165]
	ENSG00000162650	303.964	-0.224918	0.0804271	-2.79655	0.00516522	0.0447703	ATXN7L2	ataxin 7-like 2 [Source:HGNC Symbol;Acc:28713]
	ENSG00000182957	3460.13	-0.22498	0.0806626	-2.78915	0.00528464	0.0455156	SPATA13	spermatogenesis associated 13 [Source:HGNC Symbol;Acc:23222]
	ENSG00000134900	4759.78	-0.225126	0.0735574	-3.06055	0.00220931	0.0257108	TPP2	tripeptidyl peptidase II [Source:HGNC Symbol;Acc:12016]
	ENSG00000125354	3448.92	-0.225487	0.0665603	-3.38771	0.000704793	0.0122908	38961	septin 6 [Source:HGNC Symbol;Acc:15848]
	ENSG00000160208	1005.72	-0.225717	0.0770042	-2.93122	0.00337628	0.0336974	RRP1B	ribosomal RNA processing 1B [Source:HGNC Symbol;Acc:23818]
	ENSG00000103978	1712.59	-0.225719	0.0662948	-3.40478	0.000662174	0.011818	TMEM87A	transmembrane protein 87A [Source:HGNC Symbol;Acc:24522]
	ENSG00000100441	4021.7	-0.226571	0.0786831	-2.87954	0.0039825	0.0377691	KHNYN	KH and NYN domain containing [Source:HGNC Symbol;Acc:20166]
	ENSG00000015153	800.507	-0.226681	0.0591906	-3.82968	0.000128308	0.00381787	YAF2	YY1 associated factor 2 [Source:HGNC Symbol;Acc:17363]
	ENSG00000101391	1018.08	-0.227048	0.0719581	-3.15528	0.00160345	0.0209275	CDK5RAP1	CDK5 regulatory subunit associated protein 1 [Source:HGNC Symbol;Acc:15880]
	ENSG00000149547	503.606	-0.227224	0.0612719	-3.70846	0.000208527	0.00537448	EI24	etoposide induced 2.4 [Source:HGNC Symbol;Acc:13276]
	ENSG00000135829	6420.72	-0.227773	0.0739677	-3.07935	0.00207451	0.0246996	DHX9	DEAH (Asp-Glu-Ala-His) box helicase 9 [Source:HGNC Symbol;Acc:2750]
	ENSG00000108395	433.354	-0.227862	0.0747841	-3.04693	0.00231188	0.0264485	TRIM37	tripartite motif containing 37 [Source:HGNC Symbol;Acc:7523]
	ENSG00000184436	426.481	-0.228306	0.0809287	-2.82108	0.00478628	0.0427511	THAP7	THAP domain containing 7 [Source:HGNC Symbol;Acc:23190]
	ENSG00000178104	1487.22	-0.22886	0.0784914	-2.91574	0.00354848	0.0350567	PDE4DIP	phosphodiesterase 4D interacting protein [Source:HGNC Symbol;Acc:15580]
	ENSG00000139908	218.494	-0.228925	0.077661	-2.94775	0.00320094	0.0327889	TSSK4	testis-specific serine kinase 4 [Source:HGNC Symbol;Acc:19825]
	ENSG00000124789	3179.86	-0.22909	0.0681237	-3.36285	0.000771412	0.0129998	NUP153	nucleoporin 153kDa [Source:HGNC Symbol;Acc:8062]
	ENSG00000110048	1671.8	-0.229155	0.0644698	-3.55445	0.000378769	0.00794287	OSBP	oxysterol binding protein [Source:HGNC Symbol;Acc:8503]
	ENSG00000041802	1504.93	-0.229221	0.0719211	-3.18712	0.00143697	0.0196237	LSG1	large 60S subunit nuclear export GTPase 1 [Source:HGNC Symbol;Acc:25652]
	ENSG00000145919	201.291	-0.229468	0.0833213	-2.75401	0.00588703	0.0490381	BOD1	biorientation of chromosomes in cell division 1 [Source:HGNC Symbol;Acc:25114]
	ENSG00000168564	867.641	-0.229739	0.0796035	-2.88604	0.0039012	0.0373475	CDKN2AIP	CDKN2A interacting protein [Source:HGNC Symbol;Acc:24325]
	ENSG00000132600	535.447	-0.230368	0.0816675	-2.82081	0.00479031	0.0427511	PRMT7	protein arginine methyltransferase 7 [Source:HGNC Symbol;Acc:25557]
	ENSG00000169375	2722.66	-0.230675	0.0693777	-3.32492	0.000884438	0.0141818	SIN3A	SIN3 transcription regulator family member A [Source:HGNC Symbol;Acc:19353]
	ENSG00000164587	14771.7	-0.230856	0.0762728	-3.02671	0.00247231	0.0277477	RPS14	ribosomal protein S14 [Source:HGNC Symbol;Acc:10387]
	ENSG00000154124	2205.51	-0.230921	0.0751235	-3.07389	0.00211286	0.0249361	FAM105B	family with sequence similarity 105, member B [Source:HGNC Symbol;Acc:25118]
	ENSG00000170322	1272.25	-0.231009	0.0804299	-2.87218	0.00407646	0.0383078	NFRKB	nuclear factor related to kappaB binding protein [Source:HGNC Symbol;Acc:7802]
	ENSG00000086712	985.788	-0.231492	0.0830415	-2.78767	0.00530889	0.0456096	TXLNG	taxilin gamma [Source:HGNC Symbol;Acc:18578]
	ENSG00000057757	828.377	-0.231518	0.0818516	-2.82851	0.00467652	0.0421609	PITHD1	PITH (C-terminal proteasome-interacting domain of thioredoxin-like) domain containing 1 [Source:HGNC Symbol;Acc:25022]
	ENSG00000131148	430.461	-0.231573	0.0773275	-2.99471	0.00274707	0.0297928	EMC8	ER membrane protein complex subunit 8 [Source:HGNC Symbol;Acc:7864]
	ENSG00000121671	1489.66	-0.232098	0.0829934	-2.79658	0.00516467	0.0447703	CRY2	cryptochrome 2 (photolyase-like) [Source:HGNC Symbol;Acc:2385]
	ENSG00000243899	157.51	-0.232648	0.0787657	-2.95367	0.00314016	0.0325071	BMS1P7	BMS1 pseudogene 7 [Source:HGNC Symbol;Acc:23655]
	ENSG00000180228	824.733	-0.233083	0.0801757	-2.90715	0.00364737	0.0356804	PRKRA	protein kinase, interferon-inducible double stranded RNA dependent activator [Source:HGNC Symbol;Acc:9438]
	ENSG00000132359	2119.98	-0.233257	0.0809937	-2.87994	0.0039775	0.0377625	RAP1GAP2	RAP1 GTPase activating protein 2 [Source:HGNC Symbol;Acc:29176]
	ENSG00000102241	992.13	-0.233631	0.0824988	-2.83193	0.00462682	0.0418419	HTATSF1	HIV-1 Tat specific factor 1 [Source:HGNC Symbol;Acc:5276]
	ENSG00000173039	2579.5	-0.234563	0.0798845	-2.93627	0.00332183	0.0334973	RELA	v-rel avian reticuloendotheliosis viral oncogene homolog A [Source:HGNC Symbol;Acc:9955]
	ENSG00000137824	556.071	-0.234654	0.0556973	-4.21302	2.51976e-05	0.00129886	RMDN3	regulator of microtubule dynamics 3 [Source:HGNC Symbol;Acc:25550]
	ENSG00000196646	552.613	-0.235146	0.0663034	-3.54651	0.000390366	0.00806786	ZNF136	zinc finger protein 136 [Source:HGNC Symbol;Acc:12920]
	ENSG00000144659	770.247	-0.235167	0.071005	-3.31198	0.000926372	0.0145611	SLC25A38	solute carrier family 25, member 38 [Source:HGNC Symbol;Acc:26054]
	ENSG00000136003	2962.76	-0.23644	0.0717438	-3.29562	0.000982062	0.0151981	ISCU	iron-sulfur cluster assembly enzyme [Source:HGNC Symbol;Acc:29882]
	ENSG00000106479	628.908	-0.237016	0.0788775	-3.00486	0.00265707	0.029123	ZNF862	zinc finger protein 862 [Source:HGNC Symbol;Acc:34519]
	ENSG00000240231	14021.6	-0.237405	0.065944	-3.6001	0.000318091	0.00703897	RPS27P29	ribosomal protein S27 pseudogene 29 [Source:HGNC Symbol;Acc:36516]
	ENSG00000197037	924.967	-0.238297	0.0766898	-3.10729	0.00188814	0.0232305	ZSCAN25	zinc finger and SCAN domain containing 25 [Source:HGNC Symbol;Acc:21961]
	ENSG00000153575	787.379	-0.239738	0.0774225	-3.09649	0.00195829	0.0238009	TUBGCP5	tubulin, gamma complex associated protein 5 [Source:HGNC Symbol;Acc:18600]
	ENSG00000103832	145.775	-0.240102	0.067826	-3.53997	0.000400168	0.00821234	GOLGA8UP	golgin A8 family, member U, pseudogene [Source:HGNC Symbol;Acc:44411]
	ENSG00000198380	910.263	-0.240652	0.0811422	-2.9658	0.00301895	0.0316827	GFPT1	glutamine--fructose-6-phosphate transaminase 1 [Source:HGNC Symbol;Acc:4241]
	ENSG00000165943	2145.13	-0.241532	0.0727623	-3.31947	0.000901893	0.0143435	MOAP1	modulator of apoptosis 1 [Source:HGNC Symbol;Acc:16658]
	ENSG00000239351	182.92	-0.241875	0.0798792	-3.02801	0.00246169	0.0276917	NPM1P29	nucleophosmin 1 (nucleolar phosphoprotein B23, numatrin) pseudogene 29 [Source:HGNC Symbol;Acc:45208]
	ENSG00000151332	501.054	-0.242641	0.0869165	-2.79165	0.005244	0.0453187	MBIP	MAP3K12 binding inhibitory protein 1 [Source:HGNC Symbol;Acc:20427]
	ENSG00000117523	15600.4	-0.245383	0.0692758	-3.54212	0.000396931	0.00816504	PRRC2C	proline-rich coiled-coil 2C [Source:HGNC Symbol;Acc:24903]
	ENSG00000066422	2316.67	-0.245385	0.074286	-3.30324	0.000955731	0.0149288	ZBTB11	zinc finger and BTB domain containing 11 [Source:HGNC Symbol;Acc:16740]
	ENSG00000174799	735.479	-0.245611	0.0859259	-2.8584	0.00425782	0.0396717	CEP135	centrosomal protein 135kDa [Source:HGNC Symbol;Acc:29086]
	ENSG00000144524	527.185	-0.245734	0.06795	-3.61639	0.000298739	0.00675574	COPS7B	COP9 signalosome subunit 7B [Source:HGNC Symbol;Acc:16760]
	ENSG00000116984	2096.68	-0.245988	0.0617984	-3.9805	6.87715e-05	0.00258092	MTR	5-methyltetrahydrofolate-homocysteine methyltransferase [Source:HGNC Symbol;Acc:7468]
	ENSG00000237037	435.854	-0.246968	0.088221	-2.79942	0.00511946	0.0445278	NDUFA6-AS1	NDUFA6 antisense RNA 1 (head to head) [Source:HGNC Symbol;Acc:45273]
	ENSG00000100523	1107.55	-0.247863	0.0725881	-3.41465	0.000638637	0.011527	DDHD1	DDHD domain containing 1 [Source:HGNC Symbol;Acc:19714]
	ENSG00000068878	4742.98	-0.24838	0.0833258	-2.98082	0.00287474	0.0305906	PSME4	proteasome (prosome, macropain) activator subunit 4 [Source:HGNC Symbol;Acc:20635]
	ENSG00000137216	393.566	-0.248459	0.0690051	-3.60059	0.000317493	0.00703463	TMEM63B	transmembrane protein 63B [Source:HGNC Symbol;Acc:17735]
	ENSG00000132376	1707.9	-0.249248	0.0854329	-2.91747	0.00352887	0.0349023	INPP5K	inositol polyphosphate-5-phosphatase K [Source:HGNC Symbol;Acc:33882]
	ENSG00000214765	649.818	-0.249874	0.0740132	-3.37607	0.000735286	0.0126606	SEPT7P2	septin 7 pseudogene 2 [Source:HGNC Symbol;Acc:32339]
	ENSG00000131899	351.543	-0.250131	0.0770869	-3.2448	0.00117534	0.0172088	LLGL1	lethal giant larvae homolog 1 (Drosophila) [Source:HGNC Symbol;Acc:6628]
	ENSG00000115548	5638.43	-0.251251	0.0822305	-3.05545	0.00224723	0.0259966	KDM3A	lysine (K)-specific demethylase 3A [Source:HGNC Symbol;Acc:20815]
	ENSG00000180172	1890.09	-0.25187	0.0648405	-3.88446	0.000102559	0.00335346	RPS12P23	ribosomal protein S12 pseudogene 23 [Source:HGNC Symbol;Acc:35573]
	ENSG00000127191	223.464	-0.251928	0.0747273	-3.3713	0.000748153	0.0127193	TRAF2	TNF receptor-associated factor 2 [Source:HGNC Symbol;Acc:12032]
	ENSG00000112294	168.614	-0.252603	0.0824051	-3.06538	0.00217394	0.0254003	ALDH5A1	aldehyde dehydrogenase 5 family, member A1 [Source:HGNC Symbol;Acc:408]
	ENSG00000141293	582.606	-0.253044	0.0897072	-2.82077	0.00479078	0.0427511	SKAP1	src kinase associated phosphoprotein 1 [Source:HGNC Symbol;Acc:15605]
	ENSG00000129351	10368.3	-0.253099	0.0747855	-3.38433	0.000713516	0.0123813	ILF3	interleukin enhancer binding factor 3, 90kDa [Source:HGNC Symbol;Acc:6038]
	ENSG00000213741	10619.7	-0.253248	0.0816013	-3.10348	0.0019126	0.0234736	RPS29	ribosomal protein S29 [Source:HGNC Symbol;Acc:10419]
	ENSG00000114126	593.748	-0.253924	0.0761417	-3.33489	0.000853333	0.013841	TFDP2	transcription factor Dp-2 (E2F dimerization partner 2) [Source:HGNC Symbol;Acc:11751]
	ENSG00000079332	3158.39	-0.255645	0.0799744	-3.19659	0.00139062	0.0193312	SAR1A	SAR1 homolog A (S. cerevisiae) [Source:HGNC Symbol;Acc:10534]
	ENSG00000126775	1755.29	-0.255859	0.0790133	-3.23818	0.00120294	0.017467	ATG14	autophagy related 14 [Source:HGNC Symbol;Acc:19962]
	ENSG00000196155	253.74	-0.256683	0.0899729	-2.85289	0.0043323	0.0401522	PLEKHG4	pleckstrin homology domain containing, family G (with RhoGef domain) member 4 [Source:HGNC Symbol;Acc:24501]
	ENSG00000113013	5427	-0.256912	0.0729844	-3.5201	0.00043139	0.0086505	HSPA9	heat shock 70kDa protein 9 (mortalin) [Source:HGNC Symbol;Acc:5244]
	ENSG00000108406	1716.31	-0.256989	0.0797216	-3.22358	0.001266	0.0180978	DHX40	DEAH (Asp-Glu-Ala-His) box polypeptide 40 [Source:HGNC Symbol;Acc:18018]
	ENSG00000198846	275.406	-0.257412	0.0909255	-2.83102	0.00464	0.0419178	TOX	thymocyte selection-associated high mobility group box [Source:HGNC Symbol;Acc:18988]
	ENSG00000104980	508.457	-0.257804	0.0929317	-2.77413	0.00553501	0.0469265	TIMM44	translocase of inner mitochondrial membrane 44 homolog (yeast) [Source:HGNC Symbol;Acc:17316]
	ENSG00000125834	780.035	-0.258498	0.0723155	-3.57458	0.000350793	0.0075251	STK35	serine/threonine kinase 35 [Source:HGNC Symbol;Acc:16254]
	ENSG00000105202	1976.88	-0.258998	0.0842033	-3.07586	0.00209896	0.0248696	FBL	fibrillarin [Source:HGNC Symbol;Acc:3599]
	ENSG00000173065	307.183	-0.259267	0.0747546	-3.46824	0.000523874	0.0100343	FAM222B	family with sequence similarity 222, member B [Source:HGNC Symbol;Acc:25563]
	ENSG00000071462	1428.68	-0.25931	0.0780071	-3.32418	0.000886793	0.0141936	WBSCR22	Williams Beuren syndrome chromosome region 22 [Source:HGNC Symbol;Acc:16405]
	ENSG00000112306	13680.9	-0.259796	0.0714584	-3.63563	0.000277305	0.00648006	RPS12	ribosomal protein S12 [Source:HGNC Symbol;Acc:10385]
	ENSG00000231767	1310.62	-0.260365	0.0745708	-3.49151	0.000480296	0.00941573	MIR4426	microRNA 4426 [Source:HGNC Symbol;Acc:41848]
	ENSG00000196683	2653.92	-0.261249	0.0700219	-3.73096	0.000190751	0.00503478	TOMM7	translocase of outer mitochondrial membrane 7 homolog (yeast) [Source:HGNC Symbol;Acc:21648]
	ENSG00000064201	801.799	-0.262281	0.0945724	-2.77333	0.00554857	0.0470006	TSPAN32	tetraspanin 32 [Source:HGNC Symbol;Acc:13410]
	ENSG00000079134	1432.26	-0.263275	0.0761074	-3.45925	0.000541677	0.0102966	THOC1	THO complex 1 [Source:HGNC Symbol;Acc:19070]
	ENSG00000187189	1019.91	-0.264386	0.0901536	-2.93261	0.00336124	0.0336541	TSPYL4	TSPY-like 4 [Source:HGNC Symbol;Acc:21559]
	ENSG00000158427	133.242	-0.26444	0.0855814	-3.08993	0.00200206	0.0241344	TMSB15B	thymosin beta 15B [Source:HGNC Symbol;Acc:28612]
	ENSG00000166750	2586.19	-0.264492	0.0843379	-3.13609	0.00171214	0.0218401	SLFN5	schlafen family member 5 [Source:HGNC Symbol;Acc:28286]
	ENSG00000155287	1201.59	-0.265303	0.0899214	-2.95039	0.00317375	0.0326363	SLC25A28	solute carrier family 25 (mitochondrial iron transporter), member 28 [Source:HGNC Symbol;Acc:23472]
	ENSG00000165733	1291.44	-0.265603	0.0818826	-3.24371	0.00117985	0.0172397	BMS1	BMS1 ribosome biogenesis factor [Source:HGNC Symbol;Acc:23505]
	ENSG00000186676	205.508	-0.265625	0.0969369	-2.74018	0.00614049	0.0498926	EEF1GP1	eukaryotic translation elongation factor 1 gamma pseudogene 1 [Source:HGNC Symbol;Acc:44556]
	ENSG00000198087	1407.87	-0.265847	0.0966176	-2.75153	0.00593168	0.0491676	CD2AP	CD2-associated protein [Source:HGNC Symbol;Acc:14258]
	ENSG00000121406	383.205	-0.266589	0.0857416	-3.10922	0.00187584	0.0232213	ZNF549	zinc finger protein 549 [Source:HGNC Symbol;Acc:26632]
	ENSG00000213930	581.495	-0.267472	0.0654047	-4.08949	4.32322e-05	0.00187084	GALT	galactose-1-phosphate uridylyltransferase [Source:HGNC Symbol;Acc:4135]
	ENSG00000224383	128.316	-0.26748	0.083836	-3.19051	0.0014202	0.0195032	C17orf72	chromosome 17 open reading frame 72 [Source:HGNC Symbol;Acc:25673]
	ENSG00000184675	249.273	-0.267868	0.0880213	-3.04322	0.00234061	0.0267067	AMER1	APC membrane recruitment protein 1 [Source:HGNC Symbol;Acc:26837]
	ENSG00000231925	3393.2	-0.268225	0.0737176	-3.63855	0.000274182	0.00643809	TAPBP	TAP binding protein (tapasin) [Source:HGNC Symbol;Acc:11566]
	ENSG00000173653	389.861	-0.268302	0.0799511	-3.35583	0.000791268	0.0132452	RCE1	Ras converting CAAX endopeptidase 1 [Source:HGNC Symbol;Acc:13721]
	ENSG00000255198	160.577	-0.268926	0.0980553	-2.74259	0.00609561	0.0497122	SNHG9	small nucleolar RNA host gene 9 (non-protein coding) [Source:HGNC Symbol;Acc:33102]
	ENSG00000070718	807.642	-0.269107	0.0968952	-2.7773	0.00548119	0.0466249	AP3M2	adaptor-related protein complex 3, mu 2 subunit [Source:HGNC Symbol;Acc:570]
	ENSG00000125484	924.038	-0.269476	0.0610316	-4.41534	1.0085e-05	0.000695866	GTF3C4	general transcription factor IIIC, polypeptide 4, 90kDa [Source:HGNC Symbol;Acc:4667]
	ENSG00000171453	626.827	-0.269585	0.0847173	-3.18217	0.00146176	0.0198288	POLR1C	polymerase (RNA) I polypeptide C, 30kDa [Source:HGNC Symbol;Acc:20194]
	ENSG00000162290	2426.12	-0.270113	0.0686949	-3.93207	8.42171e-05	0.00291697	DCP1A	decapping mRNA 1A [Source:HGNC Symbol;Acc:18714]
	ENSG00000173402	459.243	-0.270659	0.0833771	-3.2462	0.00116955	0.0171672	DAG1	dystroglycan 1 (dystrophin-associated glycoprotein 1) [Source:HGNC Symbol;Acc:2666]
	ENSG00000123154	182.773	-0.270745	0.0805841	-3.35978	0.000780034	0.0130859	WDR83	WD repeat domain 83 [Source:HGNC Symbol;Acc:32672]
	ENSG00000117155	338.388	-0.27165	0.0903011	-3.00826	0.00262744	0.0288344	SSX2IP	synovial sarcoma, X breakpoint 2 interacting protein [Source:HGNC Symbol;Acc:16509]
	ENSG00000154429	632.646	-0.271693	0.0842613	-3.22441	0.00126232	0.0180691	CCSAP	centriole, cilia and spindle-associated protein [Source:HGNC Symbol;Acc:29578]
	ENSG00000087087	2559.41	-0.271884	0.0832278	-3.26675	0.00108792	0.0162686	SRRT	serrate RNA effector molecule homolog (Arabidopsis) [Source:HGNC Symbol;Acc:24101]
	ENSG00000101544	2255.74	-0.272678	0.0913001	-2.98661	0.00282087	0.0302288	ADNP2	ADNP homeobox 2 [Source:HGNC Symbol;Acc:23803]
	ENSG00000214289	651.658	-0.273157	0.0925713	-2.95077	0.00316983	0.0326215	RPL39P5	ribosomal protein L39 pseudogene 5 [Source:HGNC Symbol;Acc:26015]
	ENSG00000137713	822.169	-0.273892	0.0582061	-4.70556	2.53168e-06	0.00028626	PPP2R1B	protein phosphatase 2, regulatory subunit A, beta [Source:HGNC Symbol;Acc:9303]
	ENSG00000167487	186.31	-0.274391	0.0932273	-2.94325	0.00324791	0.0330168	KLHL26	kelch-like family member 26 [Source:HGNC Symbol;Acc:25623]
	ENSG00000145241	1849.43	-0.274801	0.0976748	-2.81342	0.0049017	0.0433218	CENPC	centromere protein C [Source:HGNC Symbol;Acc:1854]
	ENSG00000132507	3039.31	-0.276792	0.0890535	-3.10815	0.0018826	0.0232305	EIF5A	eukaryotic translation initiation factor 5A [Source:HGNC Symbol;Acc:3300]
	ENSG00000241043	88.3392	-0.276837	0.0923567	-2.99747	0.00272227	0.0295421	GVQW1	GVQW motif containing 1 [Source:HGNC Symbol;Acc:31424]
	ENSG00000150593	6229.14	-0.277568	0.0924847	-3.00123	0.00268889	0.0293283	PDCD4	programmed cell death 4 (neoplastic transformation inhibitor) [Source:HGNC Symbol;Acc:8763]
	ENSG00000139636	2307.45	-0.277587	0.0938066	-2.95915	0.00308492	0.0322015	LMBR1L	limb development membrane protein 1-like [Source:HGNC Symbol;Acc:18268]
	ENSG00000132846	167.925	-0.277661	0.0913756	-3.03868	0.00237617	0.0269472	ZBED3	zinc finger, BED-type containing 3 [Source:HGNC Symbol;Acc:20711]
	ENSG00000135632	595.054	-0.278007	0.0961616	-2.89104	0.00383969	0.037036	SMYD5	SMYD family member 5 [Source:HGNC Symbol;Acc:16258]
	ENSG00000140326	490.941	-0.278477	0.0854798	-3.25781	0.00112274	0.0166405	CDAN1	codanin 1 [Source:HGNC Symbol;Acc:1713]
	ENSG00000118058	4814.96	-0.278541	0.0994471	-2.80089	0.00509614	0.0444132	KMT2A	lysine (K)-specific methyltransferase 2A [Source:HGNC Symbol;Acc:7132]
	ENSG00000138378	1536.91	-0.279437	0.101785	-2.74536	0.00604448	0.0495424	STAT4	signal transducer and activator of transcription 4 [Source:HGNC Symbol;Acc:11365]
	ENSG00000160285	597.448	-0.279548	0.0841804	-3.32082	0.000897534	0.0142872	LSS	lanosterol synthase (2,3-oxidosqualene-lanosterol cyclase) [Source:HGNC Symbol;Acc:6708]
	ENSG00000180096	1557.04	-0.2799	0.091805	-3.04885	0.00229716	0.0264174	37135	septin 1 [Source:HGNC Symbol;Acc:2879]
	ENSG00000214113	189.321	-0.280564	0.0690704	-4.06199	4.86554e-05	0.00201592	LYRM4	LYR motif containing 4 [Source:HGNC Symbol;Acc:21365]
	ENSG00000166582	232.984	-0.280873	0.0991072	-2.83403	0.00459653	0.041654	CENPV	centromere protein V [Source:HGNC Symbol;Acc:29920]
	ENSG00000132879	451.722	-0.280951	0.0953571	-2.9463	0.00321595	0.032853	FBXO44	F-box protein 44 [Source:HGNC Symbol;Acc:24847]
	ENSG00000169682	124.2	-0.281072	0.0859814	-3.26899	0.00107932	0.0162175	SPNS1	spinster homolog 1 (Drosophila) [Source:HGNC Symbol;Acc:30621]
	ENSG00000183060	181.125	-0.281257	0.0869003	-3.23654	0.00120987	0.0175001	LYSMD4	LysM, putative peptidoglycan-binding, domain containing 4 [Source:HGNC Symbol;Acc:26571]
	ENSG00000185187	1341.83	-0.281272	0.0992672	-2.83348	0.0046044	0.0417038	SIGIRR	single immunoglobulin and toll-interleukin 1 receptor (TIR) domain [Source:HGNC Symbol;Acc:30575]
	ENSG00000131067	369.549	-0.281602	0.101812	-2.76589	0.0056767	0.0478289	GGT7	gamma-glutamyltransferase 7 [Source:HGNC Symbol;Acc:4259]
	ENSG00000184271	336.214	-0.282043	0.0979129	-2.88055	0.00396977	0.0377624	POU6F1	POU class 6 homeobox 1 [Source:HGNC Symbol;Acc:9224]
	ENSG00000251079	71.2523	-0.282073	0.0977037	-2.88703	0.00388903	0.0372862	BMS1P2	BMS1 pseudogene 2 [Source:HGNC Symbol;Acc:23650]
	ENSG00000214108	362.525	-0.282997	0.0898358	-3.15016	0.00163181	0.0211063	TPT1P5	tumor protein, translationally-controlled 1 pseudogene 5 [Source:HGNC Symbol;Acc:49296]
	ENSG00000089737	8640.11	-0.285041	0.0958402	-2.97413	0.00293824	0.0310588	DDX24	DEAD (Asp-Glu-Ala-Asp) box helicase 24 [Source:HGNC Symbol;Acc:13266]
	ENSG00000093000	1642.72	-0.285118	0.0782491	-3.64373	0.000268717	0.00633853	NUP50	nucleoporin 50kDa [Source:HGNC Symbol;Acc:8065]
	ENSG00000106608	472.023	-0.285608	0.0901501	-3.16814	0.00153419	0.0203853	URGCP	upregulator of cell proliferation [Source:HGNC Symbol;Acc:30890]
	ENSG00000101442	322.895	-0.285715	0.0787234	-3.62935	0.000284134	0.00653584	ACTR5	ARP5 actin-related protein 5 homolog (yeast) [Source:HGNC Symbol;Acc:14671]
	ENSG00000135108	1169.81	-0.286145	0.0811926	-3.52427	0.000424654	0.00858418	FBXO21	F-box protein 21 [Source:HGNC Symbol;Acc:13592]
	ENSG00000121879	3886.89	-0.286198	0.102121	-2.80254	0.00507023	0.0443013	PIK3CA	phosphatidylinositol-4,5-bisphosphate 3-kinase, catalytic subunit alpha [Source:HGNC Symbol;Acc:8975]
	ENSG00000105968	2880.54	-0.286587	0.0925121	-3.09783	0.0019494	0.0237754	H2AFV	H2A histone family, member V [Source:HGNC Symbol;Acc:20664]
	ENSG00000153922	10815.5	-0.286959	0.0970159	-2.95785	0.00309789	0.0322683	CHD1	chromodomain helicase DNA binding protein 1 [Source:HGNC Symbol;Acc:1915]
	ENSG00000204564	270.562	-0.287075	0.103054	-2.78567	0.00534176	0.0457574	C6orf136	chromosome 6 open reading frame 136 [Source:HGNC Symbol;Acc:21301]
	ENSG00000196700	685.839	-0.287533	0.0950684	-3.02448	0.00249059	0.0279093	ZNF512B	zinc finger protein 512B [Source:HGNC Symbol;Acc:29212]
	ENSG00000151150	315.304	-0.287592	0.0950208	-3.02663	0.00247299	0.0277477	ANK3	ankyrin 3, node of Ranvier (ankyrin G) [Source:HGNC Symbol;Acc:494]
	ENSG00000232333	1026.5	-0.290352	0.0800783	-3.62585	0.000288015	0.0065844	RPS27AP2	ribosomal protein S27a pseudogene 2 [Source:HGNC Symbol;Acc:16572]
	ENSG00000174032	779.184	-0.290931	0.104307	-2.78918	0.0052841	0.0455156	SLC25A30	solute carrier family 25, member 30 [Source:HGNC Symbol;Acc:27371]
	ENSG00000176928	208.518	-0.291563	0.10211	-2.85538	0.00429856	0.0399875	GCNT4	glucosaminyl (N-acetyl) transferase 4, core 2 [Source:HGNC Symbol;Acc:17973]
	ENSG00000147533	1209.39	-0.292404	0.0903933	-3.2348	0.00121729	0.0175759	GOLGA7	golgin A7 [Source:HGNC Symbol;Acc:24876]
	ENSG00000174177	236.059	-0.292791	0.0983728	-2.97635	0.00291706	0.0309282	CTU2	cytosolic thiouridylase subunit 2 homolog (S. pombe) [Source:HGNC Symbol;Acc:28005]
	ENSG00000108312	3139.22	-0.292878	0.100551	-2.91273	0.00358287	0.035311	UBTF	upstream binding transcription factor, RNA polymerase I [Source:HGNC Symbol;Acc:12511]
	ENSG00000196187	2535.68	-0.293214	0.0995502	-2.94539	0.00322548	0.032853	TMEM63A	transmembrane protein 63A [Source:HGNC Symbol;Acc:29118]
	ENSG00000094975	2421.82	-0.29362	0.0840812	-3.49211	0.000479227	0.0094053	SUCO	SUN domain containing ossification factor [Source:HGNC Symbol;Acc:1240]
	ENSG00000116127	977.931	-0.294615	0.0662774	-4.44518	8.7817e-06	0.00063077	ALMS1	Alstrom syndrome 1 [Source:HGNC Symbol;Acc:428]
	ENSG00000125124	1019.13	-0.295025	0.0638102	-4.62347	3.77371e-06	0.000375784	BBS2	Bardet-Biedl syndrome 2 [Source:HGNC Symbol;Acc:967]
	ENSG00000253626	920.875	-0.295502	0.0960884	-3.07531	0.00210284	0.0248696	EIF5AL1	eukaryotic translation initiation factor 5A-like 1 [Source:HGNC Symbol;Acc:17419]
	ENSG00000133026	303.09	-0.29567	0.0823123	-3.59204	0.000328095	0.00719673	MYH10	myosin, heavy chain 10, non-muscle [Source:HGNC Symbol;Acc:7568]
	ENSG00000172671	689.175	-0.295765	0.0898568	-3.29152	0.000996493	0.0153602	ZFAND4	zinc finger, AN1-type domain 4 [Source:HGNC Symbol;Acc:23504]
	ENSG00000113558	3758.37	-0.295972	0.0731068	-4.04848	5.15507e-05	0.00210111	SKP1	S-phase kinase-associated protein 1 [Source:HGNC Symbol;Acc:10899]
	ENSG00000136699	2940.11	-0.296849	0.0926705	-3.20327	0.00135876	0.0189637	SMPD4	sphingomyelin phosphodiesterase 4, neutral membrane (neutral sphingomyelinase-3) [Source:HGNC Symbol;Acc:32949]
	ENSG00000173120	9796.48	-0.297116	0.0913429	-3.25275	0.00114294	0.0168755	KDM2A	lysine (K)-specific demethylase 2A [Source:HGNC Symbol;Acc:13606]
	ENSG00000169668	107.873	-0.297291	0.100586	-2.9556	0.00312066	0.0323817	BCRP2	breakpoint cluster region pseudogene 2 [Source:HGNC Symbol;Acc:1015]
	ENSG00000111727	382.238	-0.297626	0.0833505	-3.57078	0.000355926	0.00761655	HCFC2	host cell factor C2 [Source:HGNC Symbol;Acc:24972]
	ENSG00000234743	912.921	-0.298085	0.0906612	-3.28791	0.00100935	0.0154903	EIF5AP4	eukaryotic translation initiation factor 5A pseudogene 4 [Source:HGNC Symbol;Acc:31442]
	ENSG00000181894	315.917	-0.300226	0.108034	-2.77898	0.00545297	0.0464377	ZNF329	zinc finger protein 329 [Source:HGNC Symbol;Acc:14209]
	ENSG00000127311	446.097	-0.300506	0.0991613	-3.03048	0.00244164	0.0275318	HELB	helicase (DNA) B [Source:HGNC Symbol;Acc:17196]
	ENSG00000040199	795.54	-0.300561	0.0898508	-3.34511	0.000822497	0.0135863	PHLPP2	PH domain and leucine rich repeat protein phosphatase 2 [Source:HGNC Symbol;Acc:29149]
	ENSG00000196440	313.048	-0.300589	0.100409	-2.99363	0.00275676	0.0298097	ARMCX4	armadillo repeat containing, X-linked 4 [Source:HGNC Symbol;Acc:28615]
	ENSG00000140006	241.72	-0.300713	0.103612	-2.9023	0.00370431	0.0361278	WDR89	WD repeat domain 89 [Source:HGNC Symbol;Acc:20489]
	ENSG00000196357	78.8354	-0.301477	0.0884325	-3.40912	0.000651731	0.0116959	ZNF565	zinc finger protein 565 [Source:HGNC Symbol;Acc:26726]
	ENSG00000088808	275.964	-0.302725	0.0960263	-3.15252	0.00161866	0.0210227	PPP1R13B	protein phosphatase 1, regulatory subunit 13B [Source:HGNC Symbol;Acc:14950]
	ENSG00000110367	7697.26	-0.305152	0.0893525	-3.41514	0.000637486	0.0115181	DDX6	DEAD (Asp-Glu-Ala-Asp) box helicase 6 [Source:HGNC Symbol;Acc:2747]
	ENSG00000108292	8181.4	-0.305508	0.0850689	-3.5913	0.000329032	0.00720802	MLLT6	myeloid/lymphoid or mixed-lineage leukemia (trithorax homolog, Drosophila); translocated to, 6 [Source:HGNC Symbol;Acc:7138]
	ENSG00000143367	141.871	-0.30553	0.107885	-2.83199	0.00462587	0.0418419	TUFT1	tuftelin 1 [Source:HGNC Symbol;Acc:12422]
	ENSG00000083799	11014.1	-0.307065	0.086341	-3.55643	0.000375933	0.00789999	CYLD	cylindromatosis (turban tumor syndrome) [Source:HGNC Symbol;Acc:2584]
	ENSG00000111678	536.894	-0.307168	0.111887	-2.74534	0.00604486	0.0495424	C12orf57	chromosome 12 open reading frame 57 [Source:HGNC Symbol;Acc:29521]
	ENSG00000188042	10757.9	-0.307488	0.107122	-2.87045	0.00409888	0.0384546	ARL4C	ADP-ribosylation factor-like 4C [Source:HGNC Symbol;Acc:698]
	ENSG00000185163	1027.26	-0.308643	0.0836319	-3.69049	0.000223825	0.00564111	DDX51	DEAD (Asp-Glu-Ala-Asp) box polypeptide 51 [Source:HGNC Symbol;Acc:20082]
	ENSG00000205045	605.608	-0.30865	0.108705	-2.83933	0.00452089	0.0412412	SLFN12L	schlafen family member 12-like [Source:HGNC Symbol;Acc:33920]
	ENSG00000152409	3014.13	-0.308674	0.0992224	-3.11093	0.00186502	0.0231653	JMY	junction mediating and regulatory protein, p53 cofactor [Source:HGNC Symbol;Acc:28916]
	ENSG00000137070	934.927	-0.30942	0.0772033	-4.00786	6.12719e-05	0.00240774	IL11RA	interleukin 11 receptor, alpha [Source:HGNC Symbol;Acc:5967]
	ENSG00000124784	963.281	-0.30983	0.0842632	-3.67693	0.000236058	0.00585443	RIOK1	RIO kinase 1 [Source:HGNC Symbol;Acc:18656]
	ENSG00000162408	1585.31	-0.310241	0.0800172	-3.87719	0.000105672	0.00342964	NOL9	nucleolar protein 9 [Source:HGNC Symbol;Acc:26265]
	ENSG00000135070	1343.88	-0.310505	0.0874715	-3.54979	0.000385542	0.00802308	ISCA1	iron-sulfur cluster assembly 1 [Source:HGNC Symbol;Acc:28660]
	ENSG00000103061	142.744	-0.310729	0.109915	-2.82699	0.00469873	0.0422182	SLC7A6OS	solute carrier family 7, member 6 opposite strand [Source:HGNC Symbol;Acc:25807]
	ENSG00000169914	722.369	-0.311623	0.0894492	-3.4838	0.000494351	0.00961454	OTUD3	OTU domain containing 3 [Source:HGNC Symbol;Acc:29038]
	ENSG00000177432	221.159	-0.31283	0.11014	-2.84029	0.00450728	0.0411645	NAP1L5	nucleosome assembly protein 1-like 5 [Source:HGNC Symbol;Acc:19968]
	ENSG00000184640	7787.24	-0.31426	0.106494	-2.95095	0.00316794	0.0326212	40057	septin 9 [Source:HGNC Symbol;Acc:7323]
	ENSG00000054654	4588.47	-0.314432	0.114384	-2.74891	0.00597942	0.0493155	SYNE2	spectrin repeat containing, nuclear envelope 2 [Source:HGNC Symbol;Acc:17084]
	ENSG00000164040	955.57	-0.31557	0.100831	-3.1297	0.00174986	0.0221217	PGRMC2	progesterone receptor membrane component 2 [Source:HGNC Symbol;Acc:16089]
	ENSG00000100221	4710.46	-0.316399	0.104748	-3.02056	0.0025231	0.0280286	JOSD1	Josephin domain containing 1 [Source:HGNC Symbol;Acc:28953]
	ENSG00000189164	146.533	-0.317225	0.0992717	-3.19552	0.00139577	0.0193686	ZNF527	zinc finger protein 527 [Source:HGNC Symbol;Acc:29385]
	ENSG00000115525	838.357	-0.317419	0.0953245	-3.32987	0.000868851	0.0140346	ST3GAL5	ST3 beta-galactoside alpha-2,3-sialyltransferase 5 [Source:HGNC Symbol;Acc:10872]
	ENSG00000135749	701.235	-0.318923	0.102663	-3.10652	0.00189304	0.023266	PCNXL2	pecanex-like 2 (Drosophila) [Source:HGNC Symbol;Acc:8736]
	ENSG00000168016	1755.17	-0.320089	0.111294	-2.87606	0.00402667	0.0380644	TRANK1	tetratricopeptide repeat and ankyrin repeat containing 1 [Source:HGNC Symbol;Acc:29011]
	ENSG00000101096	1181.06	-0.320497	0.107533	-2.98045	0.00287826	0.0305909	NFATC2	nuclear factor of activated T-cells, cytoplasmic, calcineurin-dependent 2 [Source:HGNC Symbol;Acc:7776]
	ENSG00000147144	189.44	-0.320586	0.104261	-3.07484	0.00210615	0.0248903	CCDC120	coiled-coil domain containing 120 [Source:HGNC Symbol;Acc:28910]
	ENSG00000183054	2251.56	-0.322526	0.0850982	-3.79005	0.000150618	0.00424395	RGPD6	RANBP2-like and GRIP domain containing 6 [Source:HGNC Symbol;Acc:32419]
	ENSG00000196862	1588.76	-0.323549	0.0912198	-3.54691	0.000389773	0.00806786	RGPD4	RANBP2-like and GRIP domain containing 4 [Source:HGNC Symbol;Acc:32417]
	ENSG00000133134	316.064	-0.323907	0.114422	-2.8308	0.00464312	0.0419244	BEX2	brain expressed X-linked 2 [Source:HGNC Symbol;Acc:30933]
	ENSG00000137103	143.108	-0.324498	0.11369	-2.85425	0.00431392	0.0400875	TMEM8B	transmembrane protein 8B [Source:HGNC Symbol;Acc:21427]
	ENSG00000105851	1073.77	-0.325192	0.11728	-2.77278	0.00555803	0.047058	PIK3CG	phosphatidylinositol-4,5-bisphosphate 3-kinase, catalytic subunit gamma [Source:HGNC Symbol;Acc:8978]
	ENSG00000104490	167.357	-0.325594	0.1092	-2.98163	0.0028672	0.0305475	NCALD	neurocalcin delta [Source:HGNC Symbol;Acc:7655]
	ENSG00000166313	1332.56	-0.325931	0.10636	-3.06442	0.00218094	0.0254312	APBB1	amyloid beta (A4) precursor protein-binding, family B, member 1 (Fe65) [Source:HGNC Symbol;Acc:581]
	ENSG00000005844	5501.84	-0.325965	0.107445	-3.03378	0.00241514	0.0272835	ITGAL	integrin, alpha L (antigen CD11A (p180), lymphocyte function-associated antigen 1; alpha polypeptide) [Source:HGNC Symbol;Acc:6148]
	ENSG00000114742	2672.24	-0.326737	0.101788	-3.20996	0.00132752	0.0186456	WDR48	WD repeat domain 48 [Source:HGNC Symbol;Acc:30914]
	ENSG00000258315	55.7741	-0.327733	0.119568	-2.74099	0.00612548	0.0498523	C17orf49	chromosome 17 open reading frame 49 [Source:HGNC Symbol;Acc:28737]
	ENSG00000025770	1107.91	-0.327803	0.0888733	-3.68843	0.000225641	0.00565623	NCAPH2	non-SMC condensin II complex, subunit H2 [Source:HGNC Symbol;Acc:25071]
	ENSG00000185158	1066.37	-0.328063	0.0985969	-3.32732	0.000876862	0.014099	LRRC37B	leucine rich repeat containing 37B [Source:HGNC Symbol;Acc:29070]
	ENSG00000103353	629.041	-0.328279	0.0976564	-3.36157	0.000775011	0.0130479	UBFD1	ubiquitin family domain containing 1 [Source:HGNC Symbol;Acc:30565]
	ENSG00000228794	467.685	-0.328674	0.101682	-3.23236	0.00122773	0.0176806	LINC01128	long intergenic non-protein coding RNA 1128 [Source:HGNC Symbol;Acc:49377]
	ENSG00000139998	171.699	-0.328839	0.107213	-3.06716	0.00216103	0.0253339	RAB15	RAB15, member RAS oncogene family [Source:HGNC Symbol;Acc:20150]
	ENSG00000135631	137.453	-0.330131	0.0905818	-3.64457	0.000267844	0.00633853	RAB11FIP5	RAB11 family interacting protein 5 (class I) [Source:HGNC Symbol;Acc:24845]
	ENSG00000015568	3045.1	-0.330553	0.0869033	-3.80368	0.000142561	0.00408254	RGPD5	RANBP2-like and GRIP domain containing 5 [Source:HGNC Symbol;Acc:32418]
	ENSG00000102921	1850.1	-0.330985	0.0962802	-3.43773	0.000586615	0.010845	N4BP1	NEDD4 binding protein 1 [Source:HGNC Symbol;Acc:29850]
	ENSG00000165516	1267.89	-0.332074	0.0940143	-3.53216	0.000412183	0.00838042	KLHDC2	kelch domain containing 2 [Source:HGNC Symbol;Acc:20231]
	ENSG00000143126	159.411	-0.332337	0.115526	-2.87672	0.00401832	0.038006	CELSR2	cadherin, EGF LAG seven-pass G-type receptor 2 [Source:HGNC Symbol;Acc:3231]
	ENSG00000027075	3511.89	-0.332468	0.113197	-2.93707	0.00331324	0.0334685	PRKCH	protein kinase C, eta [Source:HGNC Symbol;Acc:9403]
	ENSG00000129315	2785.27	-0.332505	0.0860711	-3.86314	0.00011194	0.0035644	CCNT1	cyclin T1 [Source:HGNC Symbol;Acc:1599]
	ENSG00000173258	83.8663	-0.333285	0.113155	-2.9454	0.00322541	0.032853	ZNF483	zinc finger protein 483 [Source:HGNC Symbol;Acc:23384]
	ENSG00000113580	3089.42	-0.335496	0.0866209	-3.87316	0.000107434	0.00346755	NR3C1	nuclear receptor subfamily 3, group C, member 1 (glucocorticoid receptor) [Source:HGNC Symbol;Acc:7978]
	ENSG00000196204	394.184	-0.335517	0.0895298	-3.74755	0.000178572	0.00477809	RNF216P1	ring finger protein 216 pseudogene 1 [Source:HGNC Symbol;Acc:33610]
	ENSG00000136111	1313.31	-0.336331	0.0879122	-3.82576	0.000130368	0.00384006	TBC1D4	TBC1 domain family, member 4 [Source:HGNC Symbol;Acc:19165]
	ENSG00000112578	82.5955	-0.337133	0.109698	-3.07327	0.00211724	0.0249541	BYSL	bystin-like [Source:HGNC Symbol;Acc:1157]
	ENSG00000107611	371.234	-0.337195	0.0836445	-4.03129	5.54719e-05	0.00221458	CUBN	cubilin (intrinsic factor-cobalamin receptor) [Source:HGNC Symbol;Acc:2548]
	ENSG00000059758	2648.81	-0.338238	0.099778	-3.38991	0.000699166	0.0122592	CDK17	cyclin-dependent kinase 17 [Source:HGNC Symbol;Acc:8750]
	ENSG00000143793	281.871	-0.33861	0.0929241	-3.64395	0.00026849	0.00633853	C1orf35	chromosome 1 open reading frame 35 [Source:HGNC Symbol;Acc:19032]
	ENSG00000118922	2402.4	-0.338822	0.106806	-3.17232	0.00151227	0.0202686	KLF12	Kruppel-like factor 12 [Source:HGNC Symbol;Acc:6346]
	ENSG00000168264	4248.33	-0.340183	0.0828753	-4.10475	4.0475e-05	0.00178232	IRF2BP2	interferon regulatory factor 2 binding protein 2 [Source:HGNC Symbol;Acc:21729]
	ENSG00000177494	101.272	-0.340824	0.10864	-3.13719	0.00170577	0.0218054	ZBED2	zinc finger, BED-type containing 2 [Source:HGNC Symbol;Acc:20710]
	ENSG00000204574	1822.78	-0.340825	0.102816	-3.31491	0.000916721	0.0145004	ABCF1	ATP-binding cassette, sub-family F (GCN20), member 1 [Source:HGNC Symbol;Acc:70]
	ENSG00000008283	207.476	-0.341607	0.118439	-2.88424	0.00392358	0.0374943	CYB561	cytochrome b561 [Source:HGNC Symbol;Acc:2571]
	ENSG00000141540	302.244	-0.341651	0.0954602	-3.57899	0.000344929	0.00744013	TTYH2	tweety family member 2 [Source:HGNC Symbol;Acc:13877]
	ENSG00000135205	137.135	-0.342781	0.114249	-3.00029	0.00269721	0.029361	CCDC146	coiled-coil domain containing 146 [Source:HGNC Symbol;Acc:29296]
	ENSG00000140443	1299.39	-0.34289	0.124017	-2.76487	0.00569454	0.0479318	IGF1R	insulin-like growth factor 1 receptor [Source:HGNC Symbol;Acc:5465]
	ENSG00000121310	771.028	-0.343117	0.10324	-3.32348	0.000889007	0.014203	ECHDC2	enoyl CoA hydratase domain containing 2 [Source:HGNC Symbol;Acc:23408]
	ENSG00000174738	3470.4	-0.344094	0.0880025	-3.91005	9.2278e-05	0.00311612	NR1D2	nuclear receptor subfamily 1, group D, member 2 [Source:HGNC Symbol;Acc:7963]
	ENSG00000100226	2485.5	-0.344514	0.117591	-2.92977	0.00339217	0.0338367	GTPBP1	GTP binding protein 1 [Source:HGNC Symbol;Acc:4669]
	ENSG00000139626	1885.71	-0.344774	0.111377	-3.09555	0.00196446	0.0238594	ITGB7	integrin, beta 7 [Source:HGNC Symbol;Acc:6162]
	ENSG00000197124	126.242	-0.344823	0.108741	-3.17104	0.00151892	0.0202746	ZNF682	zinc finger protein 682 [Source:HGNC Symbol;Acc:28857]
	ENSG00000169991	1138.34	-0.345039	0.108594	-3.17731	0.00148647	0.0200244	IFFO2	intermediate filament family orphan 2 [Source:HGNC Symbol;Acc:27006]
	ENSG00000067221	70.3734	-0.345785	0.107214	-3.22517	0.00125897	0.0180415	STOML1	stomatin (EPB72)-like 1 [Source:HGNC Symbol;Acc:14560]
	ENSG00000205809	126.849	-0.34613	0.120378	-2.87537	0.00403561	0.0381283	KLRC2	killer cell lectin-like receptor subfamily C, member 2 [Source:HGNC Symbol;Acc:6375]
	ENSG00000185101	949.966	-0.347555	0.116423	-2.98528	0.00283317	0.0302978	ANO9	anoctamin 9 [Source:HGNC Symbol;Acc:20679]
	ENSG00000112511	3552.93	-0.347787	0.106966	-3.25139	0.00114841	0.0169135	PHF1	PHD finger protein 1 [Source:HGNC Symbol;Acc:8919]
	ENSG00000178498	394.452	-0.351683	0.0947561	-3.71145	0.000206074	0.00533478	DTX3	deltex homolog 3 (Drosophila) [Source:HGNC Symbol;Acc:24457]
	ENSG00000182481	1167.14	-0.352101	0.1225	-2.87429	0.00404934	0.0381963	KPNA2	karyopherin alpha 2 (RAG cohort 1, importin alpha 1) [Source:HGNC Symbol;Acc:6395]
	ENSG00000113448	5042.69	-0.352825	0.127841	-2.75987	0.00578238	0.0483733	PDE4D	phosphodiesterase 4D, cAMP-specific [Source:HGNC Symbol;Acc:8783]
	ENSG00000196405	6713.23	-0.353853	0.0917549	-3.8565	0.00011502	0.00362562	EVL	Enah/Vasp-like [Source:HGNC Symbol;Acc:20234]
	ENSG00000144749	688.771	-0.353986	0.122664	-2.88582	0.00390395	0.0373475	LRIG1	leucine-rich repeats and immunoglobulin-like domains 1 [Source:HGNC Symbol;Acc:17360]
	ENSG00000149115	271.279	-0.354629	0.091628	-3.87031	0.000108698	0.0034955	TNKS1BP1	tankyrase 1 binding protein 1, 182kDa [Source:HGNC Symbol;Acc:19081]
	ENSG00000213713	49.8992	-0.355122	0.117547	-3.02111	0.00251848	0.0280286	PIGCP1	phosphatidylinositol glycan anchor biosynthesis, class C, pseudogene 1 [Source:HGNC Symbol;Acc:8961]
	ENSG00000079616	1172.39	-0.355329	0.118781	-2.99147	0.00277641	0.0299026	KIF22	kinesin family member 22 [Source:HGNC Symbol;Acc:6391]
	ENSG00000188807	214.81	-0.355471	0.104965	-3.38656	0.000707746	0.0123177	TMEM201	transmembrane protein 201 [Source:HGNC Symbol;Acc:33719]
	ENSG00000250346	121.31	-0.355688	0.100202	-3.54971	0.000385659	0.00802308	EEF1GP2	eukaryotic translation elongation factor 1 gamma pseudogene 2 [Source:HGNC Symbol;Acc:44557]
	ENSG00000011132	316.419	-0.355731	0.125827	-2.82714	0.00469655	0.0422182	APBA3	amyloid beta (A4) precursor protein-binding, family A, member 3 [Source:HGNC Symbol;Acc:580]
	ENSG00000153165	1089.19	-0.356078	0.0956117	-3.72421	0.000195932	0.00514057	RGPD3	RANBP2-like and GRIP domain containing 3 [Source:HGNC Symbol;Acc:32416]
	ENSG00000100784	238.885	-0.356447	0.10456	-3.40901	0.000651999	0.0116959	RPS6KA5	ribosomal protein S6 kinase, 90kDa, polypeptide 5 [Source:HGNC Symbol;Acc:10434]
	ENSG00000166974	1840.71	-0.356908	0.106971	-3.33648	0.000848472	0.0138305	MAPRE2	microtubule-associated protein, RP/EB family, member 2 [Source:HGNC Symbol;Acc:6891]
	ENSG00000197457	841.97	-0.356938	0.108772	-3.28154	0.00103242	0.0157151	STMN3	stathmin-like 3 [Source:HGNC Symbol;Acc:15926]
	ENSG00000124171	75.7668	-0.358186	0.117083	-3.05926	0.00221884	0.0257742	PARD6B	par-6 family cell polarity regulator beta [Source:HGNC Symbol;Acc:16245]
	ENSG00000100154	110.897	-0.358672	0.124877	-2.8722	0.0040762	0.0383078	TTC28	tetratricopeptide repeat domain 28 [Source:HGNC Symbol;Acc:29179]
	ENSG00000131018	5183	-0.358677	0.101485	-3.5343	0.000408862	0.00834097	SYNE1	spectrin repeat containing, nuclear envelope 1 [Source:HGNC Symbol;Acc:17089]
	ENSG00000198208	81.6017	-0.358835	0.122409	-2.93146	0.00337376	0.0336974	RPS6KL1	ribosomal protein S6 kinase-like 1 [Source:HGNC Symbol;Acc:20222]
	ENSG00000143842	67.6445	-0.360452	0.106722	-3.37747	0.000731558	0.0126194	SOX13	SRY (sex determining region Y)-box 13 [Source:HGNC Symbol;Acc:11192]
	ENSG00000215012	426.549	-0.36059	0.116348	-3.09925	0.00194014	0.0237119	C22orf29	chromosome 22 open reading frame 29 [Source:HGNC Symbol;Acc:26112]
	ENSG00000133065	684.692	-0.363133	0.0947038	-3.8344	0.00012587	0.00378092	SLC41A1	solute carrier family 41 (magnesium transporter), member 1 [Source:HGNC Symbol;Acc:19429]
	ENSG00000172057	1541.51	-0.363223	0.0928541	-3.91176	9.16246e-05	0.00310002	ORMDL3	ORM1-like 3 (S. cerevisiae) [Source:HGNC Symbol;Acc:16038]
	ENSG00000167074	114.51	-0.363309	0.110496	-3.28798	0.00100909	0.0154903	TEF	thyrotrophic embryonic factor [Source:HGNC Symbol;Acc:11722]
	ENSG00000164715	2031.38	-0.36343	0.0822207	-4.42017	9.86238e-06	0.000683194	LMTK2	lemur tyrosine kinase 2 [Source:HGNC Symbol;Acc:17880]
	ENSG00000179456	2065.75	-0.363563	0.11553	-3.14691	0.00165005	0.0213108	ZBTB18	zinc finger and BTB domain containing 18 [Source:HGNC Symbol;Acc:13030]
	ENSG00000058600	1938.4	-0.364991	0.108634	-3.35981	0.000779961	0.0130859	POLR3E	polymerase (RNA) III (DNA directed) polypeptide E (80kD) [Source:HGNC Symbol;Acc:30347]
	ENSG00000153896	75.9584	-0.366434	0.104598	-3.50326	0.000459605	0.00914306	ZNF599	zinc finger protein 599 [Source:HGNC Symbol;Acc:26408]
	ENSG00000198089	1677.07	-0.367467	0.118179	-3.10942	0.00187455	0.0232213	SFI1	Sfi1 homolog, spindle assembly associated (yeast) [Source:HGNC Symbol;Acc:29064]
	ENSG00000077684	1619.72	-0.367562	0.0866021	-4.24426	2.19315e-05	0.00117905	JADE1	jade family PHD finger 1 [Source:HGNC Symbol;Acc:30027]
	ENSG00000159496	149.612	-0.368275	0.123455	-2.98306	0.00285383	0.0304791	RGL4	ral guanine nucleotide dissociation stimulator-like 4 [Source:HGNC Symbol;Acc:31911]
	ENSG00000088387	1297.32	-0.368346	0.116497	-3.16185	0.00156769	0.0206374	DOCK9	dedicator of cytokinesis 9 [Source:HGNC Symbol;Acc:14132]
	ENSG00000088179	1135.57	-0.368916	0.113764	-3.24282	0.00118352	0.0172565	PTPN4	protein tyrosine phosphatase, non-receptor type 4 (megakaryocyte) [Source:HGNC Symbol;Acc:9656]
	ENSG00000168421	2732.8	-0.368942	0.115656	-3.19001	0.00142269	0.0195032	RHOH	ras homolog family member H [Source:HGNC Symbol;Acc:686]
	ENSG00000168672	452.718	-0.369549	0.125132	-2.95327	0.00314427	0.0325112	FAM84B	family with sequence similarity 84, member B [Source:HGNC Symbol;Acc:24166]
	ENSG00000166997	198.484	-0.370155	0.099239	-3.72993	0.000191532	0.0050478	CNPY4	canopy FGF signaling regulator 4 [Source:HGNC Symbol;Acc:28631]
	ENSG00000114739	151.249	-0.370205	0.121974	-3.03511	0.00240445	0.0272049	ACVR2B	activin A receptor, type IIB [Source:HGNC Symbol;Acc:174]
	ENSG00000168234	812.216	-0.37086	0.106815	-3.47197	0.000516647	0.00993936	TTC39C	tetratricopeptide repeat domain 39C [Source:HGNC Symbol;Acc:26595]
	ENSG00000140743	1535.03	-0.376446	0.127295	-2.95728	0.00310363	0.0322779	CDR2	cerebellar degeneration-related protein 2, 62kDa [Source:HGNC Symbol;Acc:1799]
	ENSG00000115687	2108.32	-0.376625	0.137162	-2.74585	0.00603544	0.0495424	PASK	PAS domain containing serine/threonine kinase [Source:HGNC Symbol;Acc:17270]
	ENSG00000171790	49.8063	-0.377615	0.132577	-2.84827	0.00439575	0.0405687	SLFNL1	schlafen-like 1 [Source:HGNC Symbol;Acc:26313]
	ENSG00000169629	5211.34	-0.379389	0.0944578	-4.01649	5.90717e-05	0.002337	RGPD8	RANBP2-like and GRIP domain containing 8 [Source:HGNC Symbol;Acc:9849]
	ENSG00000115339	471.965	-0.379785	0.117254	-3.23901	0.00119946	0.0174599	GALNT3	UDP-N-acetyl-alpha-D-galactosamine:polypeptide N-acetylgalactosaminyltransferase 3 (GalNAc-T3) [Source:HGNC Symbol;Acc:4125]
	ENSG00000130956	331.419	-0.379835	0.120962	-3.14011	0.00168886	0.0216366	HABP4	hyaluronan binding protein 4 [Source:HGNC Symbol;Acc:17062]
	ENSG00000107957	458.665	-0.379973	0.0587227	-6.47063	9.75976e-11	1.90055e-07	SH3PXD2A	SH3 and PX domains 2A [Source:HGNC Symbol;Acc:23664]
	ENSG00000139116	137.593	-0.383169	0.13944	-2.74791	0.00599765	0.0494106	KIF21A	kinesin family member 21A [Source:HGNC Symbol;Acc:19349]
	ENSG00000121274	1751.45	-0.38325	0.0953489	-4.01944	5.8336e-05	0.00231836	PAPD5	PAP associated domain containing 5 [Source:HGNC Symbol;Acc:30758]
	ENSG00000134709	308.029	-0.383457	0.112245	-3.41625	0.000634905	0.0114952	HOOK1	hook microtubule-tethering protein 1 [Source:HGNC Symbol;Acc:19884]
	ENSG00000154310	1369.57	-0.384856	0.113375	-3.39455	0.000687411	0.0121222	TNIK	TRAF2 and NCK interacting kinase [Source:HGNC Symbol;Acc:30765]
	ENSG00000165795	148.682	-0.386555	0.117549	-3.28846	0.00100736	0.0154868	NDRG2	NDRG family member 2 [Source:HGNC Symbol;Acc:14460]
	ENSG00000204160	1234.55	-0.387515	0.100854	-3.84232	0.000121876	0.00372948	ZDHHC18	zinc finger, DHHC-type containing 18 [Source:HGNC Symbol;Acc:20712]
	ENSG00000161570	2701.9	-0.388557	0.122713	-3.16639	0.00154345	0.0204365	CCL5	chemokine (C-C motif) ligand 5 [Source:HGNC Symbol;Acc:10632]
	ENSG00000152465	482.747	-0.389017	0.116024	-3.3529	0.000799688	0.0133479	NMT2	N-myristoyltransferase 2 [Source:HGNC Symbol;Acc:7858]
	ENSG00000153201	8429.34	-0.389901	0.112978	-3.45111	0.000558288	0.0105665	RANBP2	RAN binding protein 2 [Source:HGNC Symbol;Acc:9848]
	ENSG00000109320	4118.29	-0.390257	0.119312	-3.2709	0.00107205	0.0161416	NFKB1	nuclear factor of kappa light polypeptide gene enhancer in B-cells 1 [Source:HGNC Symbol;Acc:7794]
	ENSG00000070018	62.3855	-0.390685	0.133263	-2.93169	0.0033712	0.0336974	LRP6	low density lipoprotein receptor-related protein 6 [Source:HGNC Symbol;Acc:6698]
	ENSG00000023171	353.339	-0.392636	0.120087	-3.2696	0.001077	0.0162022	GRAMD1B	GRAM domain containing 1B [Source:HGNC Symbol;Acc:29214]
	ENSG00000135919	104.032	-0.392969	0.120035	-3.27379	0.00106114	0.01606	SERPINE2	serpin peptidase inhibitor, clade E (nexin, plasminogen activator inhibitor type 1), member 2 [Source:HGNC Symbol;Acc:8951]
	ENSG00000111674	442.446	-0.394719	0.119742	-3.2964	0.000979311	0.0151888	ENO2	enolase 2 (gamma, neuronal) [Source:HGNC Symbol;Acc:3353]
	ENSG00000078596	1131.49	-0.396119	0.129727	-3.05349	0.002262	0.0261502	ITM2A	integral membrane protein 2A [Source:HGNC Symbol;Acc:6173]
	ENSG00000119514	89.0655	-0.397592	0.135338	-2.93778	0.00330571	0.0334666	GALNT12	UDP-N-acetyl-alpha-D-galactosamine:polypeptide N-acetylgalactosaminyltransferase 12 (GalNAc-T12) [Source:HGNC Symbol;Acc:19877]
	ENSG00000112655	129.283	-0.397849	0.126481	-3.14551	0.00165797	0.0213659	PTK7	protein tyrosine kinase 7 [Source:HGNC Symbol;Acc:9618]
	ENSG00000240891	259.832	-0.398445	0.140583	-2.83424	0.00459352	0.041654	PLCXD2	phosphatidylinositol-specific phospholipase C, X domain containing 2 [Source:HGNC Symbol;Acc:26462]
	ENSG00000171444	125.655	-0.402088	0.102454	-3.92458	8.68794e-05	0.00297212	MCC	mutated in colorectal cancers [Source:HGNC Symbol;Acc:6935]
	ENSG00000241680	45.6014	-0.402845	0.135345	-2.97644	0.0029162	0.0309282	RPL31P49	ribosomal protein L31 pseudogene 49 [Source:HGNC Symbol;Acc:35909]
	ENSG00000147180	264.425	-0.404586	0.0962908	-4.20171	2.64908e-05	0.00134573	ZNF711	zinc finger protein 711 [Source:HGNC Symbol;Acc:13128]
	ENSG00000140280	288.359	-0.406233	0.132191	-3.07307	0.00211867	0.0249542	LYSMD2	LysM, putative peptidoglycan-binding, domain containing 2 [Source:HGNC Symbol;Acc:28571]
	ENSG00000123240	1092.75	-0.408353	0.118496	-3.44612	0.000568695	0.0106598	OPTN	optineurin [Source:HGNC Symbol;Acc:17142]
	ENSG00000198477	47.2705	-0.408638	0.114673	-3.56351	0.000365934	0.00776437	ZNF280B	zinc finger protein 280B [Source:HGNC Symbol;Acc:23022]
	ENSG00000197536	352.322	-0.408852	0.116765	-3.50148	0.000462677	0.00917383	C5orf56	chromosome 5 open reading frame 56 [Source:HGNC Symbol;Acc:33838]
	ENSG00000152495	2474.48	-0.412257	0.125033	-3.29717	0.000976638	0.0151608	CAMK4	calcium/calmodulin-dependent protein kinase IV [Source:HGNC Symbol;Acc:1464]
	ENSG00000205189	3301.89	-0.413442	0.134619	-3.07121	0.00213193	0.0250767	ZBTB10	zinc finger and BTB domain containing 10 [Source:HGNC Symbol;Acc:30953]
	ENSG00000109944	44.3864	-0.414333	0.132386	-3.12974	0.00174962	0.0221217	C11orf63	chromosome 11 open reading frame 63 [Source:HGNC Symbol;Acc:26288]
	ENSG00000182173	685.941	-0.415032	0.14044	-2.95522	0.00312448	0.0324021	TSEN54	TSEN54 tRNA splicing endonuclease subunit [Source:HGNC Symbol;Acc:27561]
	ENSG00000178562	1829.83	-0.416133	0.136575	-3.04693	0.00231194	0.0264485	CD28	CD28 molecule [Source:HGNC Symbol;Acc:1653]
	ENSG00000127334	3278.56	-0.416136	0.133842	-3.10917	0.00187614	0.0232213	DYRK2	dual-specificity tyrosine-(Y)-phosphorylation regulated kinase 2 [Source:HGNC Symbol;Acc:3093]
	ENSG00000151692	456.507	-0.416349	0.135667	-3.06892	0.00214838	0.0252531	RNF144A	ring finger protein 144A [Source:HGNC Symbol;Acc:20457]
	ENSG00000171680	53.377	-0.416975	0.126194	-3.30425	0.0009523	0.0148885	PLEKHG5	pleckstrin homology domain containing, family G (with RhoGef domain) member 5 [Source:HGNC Symbol;Acc:29105]
	ENSG00000122378	62.2606	-0.417407	0.106794	-3.90853	9.28583e-05	0.00312968	FAM213A	family with sequence similarity 213, member A [Source:HGNC Symbol;Acc:28651]
	ENSG00000116106	878.203	-0.417432	0.128438	-3.25006	0.0011538	0.0169786	EPHA4	EPH receptor A4 [Source:HGNC Symbol;Acc:3388]
	ENSG00000171793	643.433	-0.417977	0.139138	-3.00404	0.00266418	0.0291645	CTPS1	CTP synthase 1 [Source:HGNC Symbol;Acc:2519]
	ENSG00000020633	7637.45	-0.418792	0.127199	-3.29241	0.000993322	0.0153248	RUNX3	runt-related transcription factor 3 [Source:HGNC Symbol;Acc:10473]
	ENSG00000134107	4429.01	-0.419269	0.117793	-3.55936	0.000371766	0.00784344	BHLHE40	basic helix-loop-helix family, member e40 [Source:HGNC Symbol;Acc:1046]
	ENSG00000140853	7015.98	-0.419373	0.107069	-3.91685	8.97129e-05	0.00305303	NLRC5	NLR family, CARD domain containing 5 [Source:HGNC Symbol;Acc:29933]
	ENSG00000167536	43.4378	-0.424254	0.150046	-2.8275	0.00469136	0.0422182	DHRS13	dehydrogenase/reductase (SDR family) member 13 [Source:HGNC Symbol;Acc:28326]
	ENSG00000142102	6617.95	-0.426166	0.145074	-2.93757	0.00330797	0.0334666	ATHL1	ATH1, acid trehalase-like 1 (yeast) [Source:HGNC Symbol;Acc:26210]
	ENSG00000168758	512.077	-0.426422	0.132611	-3.21559	0.00130176	0.018384	SEMA4C	sema domain, immunoglobulin domain (Ig), transmembrane domain (TM) and short cytoplasmic domain, (semaphorin) 4C [Source:HGNC Symbol;Acc:10731]
	ENSG00000172575	2414.1	-0.426838	0.124494	-3.42858	0.00060674	0.0110999	RASGRP1	RAS guanyl releasing protein 1 (calcium and DAG-regulated) [Source:HGNC Symbol;Acc:9878]
	ENSG00000182253	181.707	-0.427223	0.139938	-3.05295	0.00226602	0.0261794	SYNM	synemin, intermediate filament protein [Source:HGNC Symbol;Acc:24466]
	ENSG00000198467	365.488	-0.429757	0.0890839	-4.82418	1.40582e-06	0.000189863	TPM2	tropomyosin 2 (beta) [Source:HGNC Symbol;Acc:12011]
	ENSG00000198932	1669.61	-0.431464	0.122119	-3.53315	0.000410635	0.00835864	GPRASP1	G protein-coupled receptor associated sorting protein 1 [Source:HGNC Symbol;Acc:24834]
	ENSG00000120896	399.918	-0.432856	0.11813	-3.66423	0.000248082	0.00605233	SORBS3	sorbin and SH3 domain containing 3 [Source:HGNC Symbol;Acc:30907]
	ENSG00000115085	3981.49	-0.434258	0.129728	-3.34746	0.000815548	0.0135244	ZAP70	zeta-chain (TCR) associated protein kinase 70kDa [Source:HGNC Symbol;Acc:12858]
	ENSG00000111252	5081.28	-0.436079	0.077264	-5.64402	1.66128e-08	7.49407e-06	SH2B3	SH2B adaptor protein 3 [Source:HGNC Symbol;Acc:29605]
	ENSG00000151136	812.619	-0.436528	0.156243	-2.7939	0.00520772	0.0450496	BTBD11	BTB (POZ) domain containing 11 [Source:HGNC Symbol;Acc:23844]
	ENSG00000242114	65.7934	-0.436997	0.142994	-3.05604	0.00224281	0.0259798	MTFP1	mitochondrial fission process 1 [Source:HGNC Symbol;Acc:26945]
	ENSG00000173706	795.378	-0.439392	0.13259	-3.31392	0.000919966	0.0145124	HEG1	heart development protein with EGF-like domains 1 [Source:HGNC Symbol;Acc:29227]
	ENSG00000169641	1195.37	-0.439583	0.102691	-4.28065	1.86345e-05	0.00105351	LUZP1	leucine zipper protein 1 [Source:HGNC Symbol;Acc:14985]
	ENSG00000185920	324.306	-0.439972	0.127943	-3.43882	0.000584262	0.0108293	PTCH1	patched 1 [Source:HGNC Symbol;Acc:9585]
	ENSG00000170004	6603.49	-0.440147	0.115605	-3.80735	0.000140467	0.00404239	CHD3	chromodomain helicase DNA binding protein 3 [Source:HGNC Symbol;Acc:1918]
	ENSG00000232021	52.2492	-0.443719	0.156508	-2.83512	0.00458079	0.0415974	LEF1-AS1	LEF1 antisense RNA 1 [Source:HGNC Symbol;Acc:40339]
	ENSG00000140511	742.424	-0.445505	0.148513	-2.99977	0.00270186	0.0293935	HAPLN3	hyaluronan and proteoglycan link protein 3 [Source:HGNC Symbol;Acc:21446]
	ENSG00000112394	165.543	-0.446108	0.140422	-3.17691	0.00148852	0.0200367	SLC16A10	solute carrier family 16 (aromatic amino acid transporter), member 10 [Source:HGNC Symbol;Acc:17027]
	ENSG00000106346	1120.56	-0.446121	0.107518	-4.14929	3.33511e-05	0.00156706	USP42	ubiquitin specific peptidase 42 [Source:HGNC Symbol;Acc:20068]
	ENSG00000180422	68.1507	-0.446295	0.154496	-2.88871	0.00386829	0.037188	LINC00304	long intergenic non-protein coding RNA 304 [Source:HGNC Symbol;Acc:26713]
	ENSG00000232869	120.652	-0.447112	0.139127	-3.2137	0.00131035	0.0184904	TRBV29-1	T cell receptor beta variable 29-1 [Source:HGNC Symbol;Acc:12210]
	ENSG00000127152	2972.36	-0.449989	0.132553	-3.39479	0.000686812	0.0121222	BCL11B	B-cell CLL/lymphoma 11B (zinc finger protein) [Source:HGNC Symbol;Acc:13222]
	ENSG00000183337	1385.1	-0.451041	0.130026	-3.46885	0.000522698	0.0100228	BCOR	BCL6 corepressor [Source:HGNC Symbol;Acc:20893]
	ENSG00000185697	597.382	-0.451104	0.162008	-2.78445	0.00536186	0.0458848	MYBL1	v-myb avian myeloblastosis viral oncogene homolog-like 1 [Source:HGNC Symbol;Acc:7547]
	ENSG00000183655	70.8485	-0.451929	0.162041	-2.78897	0.00528756	0.0455156	KLHL25	kelch-like family member 25 [Source:HGNC Symbol;Acc:25732]
	ENSG00000070501	534.933	-0.453323	0.113672	-3.98801	6.66303e-05	0.00250593	POLB	polymerase (DNA directed), beta [Source:HGNC Symbol;Acc:9174]
	ENSG00000204219	99.6118	-0.454406	0.160186	-2.83674	0.00455767	0.0414518	TCEA3	transcription elongation factor A (SII), 3 [Source:HGNC Symbol;Acc:11615]
	ENSG00000172005	520.919	-0.457863	0.150543	-3.04141	0.0023547	0.0268292	MAL	mal, T-cell differentiation protein [Source:HGNC Symbol;Acc:6817]
	ENSG00000162496	1270.05	-0.458317	0.151898	-3.01727	0.00255065	0.0282214	DHRS3	dehydrogenase/reductase (SDR family) member 3 [Source:HGNC Symbol;Acc:17693]
	ENSG00000180479	291.434	-0.460401	0.167391	-2.75045	0.00595143	0.0492278	ZNF571	zinc finger protein 571 [Source:HGNC Symbol;Acc:25000]
	ENSG00000135426	1598.76	-0.461059	0.119253	-3.86622	0.000110536	0.00353512	TESPA1	thymocyte expressed, positive selection associated 1 [Source:HGNC Symbol;Acc:29109]
	ENSG00000115306	5996.9	-0.461929	0.132266	-3.49242	0.000478656	0.0094053	SPTBN1	spectrin, beta, non-erythrocytic 1 [Source:HGNC Symbol;Acc:11275]
	ENSG00000197093	211.01	-0.46426	0.140156	-3.31244	0.000924851	0.0145502	GAL3ST4	galactose-3-O-sulfotransferase 4 [Source:HGNC Symbol;Acc:24145]
	ENSG00000130940	627.534	-0.465367	0.120761	-3.85363	0.000116378	0.00363573	CASZ1	castor zinc finger 1 [Source:HGNC Symbol;Acc:26002]
	ENSG00000185664	45.3941	-0.467288	0.158955	-2.93975	0.00328476	0.0332959	PMEL	premelanosome protein [Source:HGNC Symbol;Acc:10880]
	ENSG00000157657	52.7509	-0.470277	0.126892	-3.70613	0.000210454	0.00541421	ZNF618	zinc finger protein 618 [Source:HGNC Symbol;Acc:29416]
	ENSG00000154134	130.914	-0.472571	0.130083	-3.63283	0.00028033	0.00651963	ROBO3	roundabout, axon guidance receptor, homolog 3 (Drosophila) [Source:HGNC Symbol;Acc:13433]
	ENSG00000155363	1207.74	-0.472739	0.12952	-3.64993	0.000262316	0.00626341	MOV10	Mov10, Moloney leukemia virus 10, homolog (mouse) [Source:HGNC Symbol;Acc:7200]
	ENSG00000206077	61.5226	-0.47448	0.162895	-2.91279	0.00358216	0.035311	ZDHHC11B	zinc finger, DHHC-type containing 11B [Source:HGNC Symbol;Acc:32962]
	ENSG00000182107	126.046	-0.475051	0.149443	-3.17881	0.00147883	0.0199753	TMEM30B	transmembrane protein 30B [Source:HGNC Symbol;Acc:27254]
	ENSG00000095794	1156.68	-0.475492	0.168529	-2.82143	0.00478098	0.0427289	CREM	cAMP responsive element modulator [Source:HGNC Symbol;Acc:2352]
	ENSG00000113319	592.966	-0.476085	0.141375	-3.36754	0.000758419	0.0128302	RASGRF2	Ras protein-specific guanine nucleotide-releasing factor 2 [Source:HGNC Symbol;Acc:9876]
	ENSG00000013725	4199.86	-0.476337	0.147256	-3.23476	0.00121746	0.0175759	CD6	CD6 molecule [Source:HGNC Symbol;Acc:1691]
	ENSG00000110400	145.838	-0.477345	0.117854	-4.05031	5.11493e-05	0.00209449	PVRL1	poliovirus receptor-related 1 (herpesvirus entry mediator C) [Source:HGNC Symbol;Acc:9706]
	ENSG00000067840	377.677	-0.477475	0.165022	-2.8934	0.00381096	0.0368603	PDZD4	PDZ domain containing 4 [Source:HGNC Symbol;Acc:21167]
	ENSG00000259205	68.4729	-0.480348	0.143676	-3.34327	0.000827974	0.013651	PRKXP1	protein kinase, X-linked, pseudogene 1 [Source:HGNC Symbol;Acc:9442]
	ENSG00000146021	423.584	-0.480628	0.130994	-3.66909	0.000243415	0.00596671	KLHL3	kelch-like family member 3 [Source:HGNC Symbol;Acc:6354]
	ENSG00000197880	41.8723	-0.481594	0.139156	-3.46083	0.000538516	0.0102512	MDS2	myelodysplastic syndrome 2 translocation associated [Source:HGNC Symbol;Acc:29633]
	ENSG00000196139	100.183	-0.482547	0.171107	-2.82014	0.0048002	0.0428124	AKR1C3	aldo-keto reductase family 1, member C3 [Source:HGNC Symbol;Acc:386]
	ENSG00000137501	786.727	-0.482692	0.138042	-3.4967	0.000471053	0.0093074	SYTL2	synaptotagmin-like 2 [Source:HGNC Symbol;Acc:15585]
	ENSG00000088538	65.0983	-0.484636	0.156762	-3.09153	0.00199127	0.0240782	DOCK3	dedicator of cytokinesis 3 [Source:HGNC Symbol;Acc:2989]
	ENSG00000166763	52.4243	-0.484919	0.145144	-3.34096	0.000834892	0.0137264	STRCP1	stereocilin pseudogene 1 [Source:HGNC Symbol;Acc:33915]
	ENSG00000215788	1437.3	-0.486135	0.147302	-3.30025	0.000965974	0.0150432	TNFRSF25	tumor necrosis factor receptor superfamily, member 25 [Source:HGNC Symbol;Acc:11910]
	ENSG00000055483	4144.1	-0.486603	0.124748	-3.90069	9.5918e-05	0.00320433	USP36	ubiquitin specific peptidase 36 [Source:HGNC Symbol;Acc:20062]
	ENSG00000236060	56.0141	-0.487347	0.135236	-3.60369	0.000313733	0.00697778	HSPB1P1	heat shock 27kDa protein 1 pseudogene 1 [Source:HGNC Symbol;Acc:5251]
	ENSG00000172819	205.59	-0.490002	0.0927538	-5.28283	1.27205e-07	3.37787e-05	RARG	retinoic acid receptor, gamma [Source:HGNC Symbol;Acc:9866]
	ENSG00000243708	28.4528	-0.492323	0.160793	-3.06184	0.00219982	0.0256344	PLA2G4B	phospholipase A2, group IVB (cytosolic) [Source:HGNC Symbol;Acc:9036]
	ENSG00000154027	191.164	-0.493757	0.153246	-3.22199	0.00127305	0.0181394	AK5	adenylate kinase 5 [Source:HGNC Symbol;Acc:365]
	ENSG00000072071	365.552	-0.495759	0.117625	-4.21474	2.50063e-05	0.00129462	LPHN1	latrophilin 1 [Source:HGNC Symbol;Acc:20973]
	ENSG00000009694	921.61	-0.495838	0.125857	-3.93971	8.15803e-05	0.00288261	TENM1	teneurin transmembrane protein 1 [Source:HGNC Symbol;Acc:8117]
	ENSG00000073861	573.548	-0.497482	0.163051	-3.05109	0.00228016	0.0262908	TBX21	T-box 21 [Source:HGNC Symbol;Acc:11599]
	ENSG00000126838	36.2454	-0.498887	0.18038	-2.76576	0.00567911	0.0478289	PZP	pregnancy-zone protein [Source:HGNC Symbol;Acc:9750]
	ENSG00000106211	176.514	-0.499752	0.127043	-3.93373	8.36368e-05	0.00291448	HSPB1	heat shock 27kDa protein 1 [Source:HGNC Symbol;Acc:5246]
	ENSG00000143153	135.626	-0.499908	0.118825	-4.20711	2.58659e-05	0.00132552	ATP1B1	ATPase, Na+/K+ transporting, beta 1 polypeptide [Source:HGNC Symbol;Acc:804]
	ENSG00000168056	1328.97	-0.499952	0.142546	-3.50729	0.000452692	0.00901578	LTBP3	latent transforming growth factor beta binding protein 3 [Source:HGNC Symbol;Acc:6716]
	ENSG00000138835	318.977	-0.501206	0.126853	-3.95109	7.77971e-05	0.0028055	RGS3	regulator of G-protein signaling 3 [Source:HGNC Symbol;Acc:9999]
	ENSG00000171617	1948.43	-0.503105	0.141378	-3.55857	0.000372883	0.00785474	ENC1	ectodermal-neural cortex 1 (with BTB domain) [Source:HGNC Symbol;Acc:3345]
	ENSG00000103522	448.566	-0.503479	0.155329	-3.24137	0.00118956	0.0173302	IL21R	interleukin 21 receptor [Source:HGNC Symbol;Acc:6006]
	ENSG00000138606	44.2749	-0.505377	0.157306	-3.21271	0.00131488	0.0185246	SHF	Src homology 2 domain containing F [Source:HGNC Symbol;Acc:25116]
	ENSG00000090776	110.732	-0.506194	0.0978841	-5.17136	2.32401e-07	5.35929e-05	EFNB1	ephrin-B1 [Source:HGNC Symbol;Acc:3226]
	ENSG00000158006	481.03	-0.506346	0.142083	-3.56372	0.000365635	0.00776437	PAFAH2	platelet-activating factor acetylhydrolase 2, 40kDa [Source:HGNC Symbol;Acc:8579]
	ENSG00000095951	2006.06	-0.506545	0.112113	-4.51817	6.23755e-06	0.000513236	HIVEP1	human immunodeficiency virus type I enhancer binding protein 1 [Source:HGNC Symbol;Acc:4920]
	ENSG00000211749	40.5034	-0.507481	0.15041	-3.37399	0.00074087	0.012705	TRBV23-1	T cell receptor beta variable 23-1 (non-functional) [Source:HGNC Symbol;Acc:12201]
	ENSG00000115896	494.232	-0.508896	0.159881	-3.18296	0.00145778	0.0198208	PLCL1	phospholipase C-like 1 [Source:HGNC Symbol;Acc:9063]
	ENSG00000186174	3503.92	-0.509131	0.147683	-3.44745	0.000565904	0.0106531	BCL9L	B-cell CLL/lymphoma 9-like [Source:HGNC Symbol;Acc:23688]
	ENSG00000108852	52.4789	-0.515485	0.160044	-3.2209	0.0012779	0.0181643	MPP2	membrane protein, palmitoylated 2 (MAGUK p55 subfamily member 2) [Source:HGNC Symbol;Acc:7220]
	ENSG00000049246	149.819	-0.516327	0.108082	-4.77717	1.77783e-06	0.000213412	PER3	period circadian clock 3 [Source:HGNC Symbol;Acc:8847]
	ENSG00000099204	5798.19	-0.518149	0.11312	-4.58052	4.63817e-06	0.000437035	ABLIM1	actin binding LIM protein 1 [Source:HGNC Symbol;Acc:78]
	ENSG00000090920	1228.36	-0.51898	0.188958	-2.74654	0.00602274	0.0494864	FCGBP	Fc fragment of IgG binding protein [Source:HGNC Symbol;Acc:13572]
	ENSG00000142173	518.98	-0.524271	0.161063	-3.25507	0.00113365	0.0167665	COL6A2	collagen, type VI, alpha 2 [Source:HGNC Symbol;Acc:2212]
	ENSG00000230002	65.0034	-0.526761	0.123814	-4.25446	2.09555e-05	0.00114058	ALMS1-IT1	ALMS1 intronic transcript 1 (non-protein coding) [Source:HGNC Symbol;Acc:41305]
	ENSG00000124766	814.958	-0.528083	0.109904	-4.80494	1.54798e-06	0.000196594	SOX4	SRY (sex determining region Y)-box 4 [Source:HGNC Symbol;Acc:11200]
	ENSG00000243536	32.9928	-0.528307	0.165564	-3.19095	0.00141807	0.0195032	ANTXRLP1	anthrax toxin receptor-like pseudogene 1 [Source:HGNC Symbol;Acc:45004]
	ENSG00000176531	257.798	-0.52849	0.156784	-3.37082	0.000749443	0.0127193	PHLDB3	pleckstrin homology-like domain, family B, member 3 [Source:HGNC Symbol;Acc:30499]
	ENSG00000198821	3280.1	-0.533316	0.134105	-3.97686	6.98318e-05	0.00260856	CD247	CD247 molecule [Source:HGNC Symbol;Acc:1677]
	ENSG00000100376	1054.98	-0.534726	0.165743	-3.22623	0.00125433	0.0180044	FAM118A	family with sequence similarity 118, member A [Source:HGNC Symbol;Acc:1313]
	ENSG00000178038	382.587	-0.535098	0.12388	-4.31948	1.564e-05	0.000958417	ALS2CL	ALS2 C-terminal like [Source:HGNC Symbol;Acc:20605]
	ENSG00000177374	111.492	-0.535724	0.190191	-2.81677	0.00485098	0.043028	HIC1	hypermethylated in cancer 1 [Source:HGNC Symbol;Acc:4909]
	ENSG00000151640	27.0479	-0.53579	0.188478	-2.84272	0.00447304	0.0409799	DPYSL4	dihydropyrimidinase-like 4 [Source:HGNC Symbol;Acc:3016]
	ENSG00000146221	52.4296	-0.53664	0.19472	-2.75596	0.00585203	0.0487979	TCTE1	t-complex-associated-testis-expressed 1 [Source:HGNC Symbol;Acc:11693]
	ENSG00000160185	360.116	-0.536932	0.143425	-3.74364	0.000181375	0.00483096	UBASH3A	ubiquitin associated and SH3 domain containing A [Source:HGNC Symbol;Acc:12462]
	ENSG00000124466	289.958	-0.538047	0.186983	-2.87751	0.00400823	0.037931	LYPD3	LY6/PLAUR domain containing 3 [Source:HGNC Symbol;Acc:24880]
	ENSG00000129595	22.2001	-0.539061	0.19336	-2.78786	0.00530574	0.0456096	EPB41L4A	erythrocyte membrane protein band 4.1 like 4A [Source:HGNC Symbol;Acc:13278]
	ENSG00000135362	242.269	-0.543181	0.165282	-3.28638	0.00101483	0.0155607	PRR5L	proline rich 5 like [Source:HGNC Symbol;Acc:25878]
	ENSG00000125347	4426.87	-0.544616	0.132636	-4.1061	4.02396e-05	0.00178095	IRF1	interferon regulatory factor 1 [Source:HGNC Symbol;Acc:6116]
	ENSG00000118971	1892.03	-0.545393	0.123772	-4.40645	1.05079e-05	0.000719378	CCND2	cyclin D2 [Source:HGNC Symbol;Acc:1583]
	ENSG00000225769	14.6251	-0.548791	0.191989	-2.85845	0.00425711	0.0396717	CROCCP1	ciliary rootlet coiled-coil, rootletin pseudogene 1 [Source:HGNC Symbol;Acc:33602]
	ENSG00000073350	582.468	-0.55096	0.16041	-3.4347	0.000593208	0.0109096	LLGL2	lethal giant larvae homolog 2 (Drosophila) [Source:HGNC Symbol;Acc:6629]
	ENSG00000272168	31.729	-0.554135	0.195977	-2.82754	0.00469064	0.0422182	CASC15	cancer susceptibility candidate 15 (non-protein coding) [Source:HGNC Symbol;Acc:28245]
	ENSG00000151376	51.1062	-0.554844	0.161385	-3.43801	0.000586003	0.010845	ME3	malic enzyme 3, NADP(+)-dependent, mitochondrial [Source:HGNC Symbol;Acc:6985]
	ENSG00000184613	1943.93	-0.555097	0.175226	-3.16789	0.00153552	0.0203875	NELL2	NEL-like 2 (chicken) [Source:HGNC Symbol;Acc:7751]
	ENSG00000111796	1245.03	-0.558056	0.173315	-3.21989	0.00128238	0.018169	KLRB1	killer cell lectin-like receptor subfamily B, member 1 [Source:HGNC Symbol;Acc:6373]
	ENSG00000177465	14.8507	-0.558389	0.20335	-2.74595	0.00603356	0.0495424	ACOT4	acyl-CoA thioesterase 4 [Source:HGNC Symbol;Acc:19748]
	ENSG00000198366	21.9744	-0.558464	0.177239	-3.15091	0.00162763	0.0210701	HIST1H3A	histone cluster 1, H3a [Source:HGNC Symbol;Acc:4766]
	ENSG00000160191	120.686	-0.559611	0.1816	-3.08155	0.00205924	0.0245777	PDE9A	phosphodiesterase 9A [Source:HGNC Symbol;Acc:8795]
	ENSG00000213658	127.757	-0.560889	0.160365	-3.49757	0.000469511	0.00928741	LAT	linker for activation of T cells [Source:HGNC Symbol;Acc:18874]
	ENSG00000211791	18.6068	-0.564067	0.175706	-3.21029	0.001326	0.0186456	TRAV13-2	T cell receptor alpha variable 13-2 [Source:HGNC Symbol;Acc:12109]
	ENSG00000196586	76.8413	-0.564394	0.172102	-3.27942	0.00104021	0.0157999	MYO6	myosin VI [Source:HGNC Symbol;Acc:7605]
	ENSG00000130222	49.5676	-0.567897	0.154755	-3.66965	0.000242886	0.00596671	GADD45G	growth arrest and DNA-damage-inducible, gamma [Source:HGNC Symbol;Acc:4097]
	ENSG00000187667	1311.28	-0.568134	0.109557	-5.18576	2.15141e-07	5.13534e-05	WHAMMP3	WAS protein homolog associated with actin, golgi membranes and microtubules pseudogene 3 [Source:HGNC Symbol;Acc:27892]
	ENSG00000221963	3239.51	-0.572454	0.168431	-3.39875	0.000676951	0.0120327	APOL6	apolipoprotein L, 6 [Source:HGNC Symbol;Acc:14870]
	ENSG00000110492	54.3114	-0.575244	0.15601	-3.68721	0.000226725	0.00565883	MDK	midkine (neurite growth-promoting factor 2) [Source:HGNC Symbol;Acc:6972]
	ENSG00000095637	44.4963	-0.576452	0.187446	-3.07529	0.00210297	0.0248696	SORBS1	sorbin and SH3 domain containing 1 [Source:HGNC Symbol;Acc:14565]
	ENSG00000155265	113.101	-0.577043	0.184488	-3.12781	0.00176117	0.0222059	GOLGA7B	golgin A7 family, member B [Source:HGNC Symbol;Acc:31668]
	ENSG00000248334	1073.2	-0.579636	0.108095	-5.36228	8.21788e-08	2.52199e-05	WHAMMP2	WAS protein homolog associated with actin, golgi membranes and microtubules pseudogene 2 [Source:HGNC Symbol;Acc:32360]
	ENSG00000188322	322.53	-0.580877	0.177779	-3.26742	0.00108533	0.0162576	SBK1	SH3 domain binding kinase 1 [Source:HGNC Symbol;Acc:17699]
	ENSG00000204186	1439.19	-0.582609	0.1433	-4.06565	4.78978e-05	0.00199871	ZDBF2	zinc finger, DBF-type containing 2 [Source:HGNC Symbol;Acc:29313]
	ENSG00000102245	290.19	-0.58262	0.174372	-3.34124	0.000834058	0.0137255	CD40LG	CD40 ligand [Source:HGNC Symbol;Acc:11935]
	ENSG00000168646	313.791	-0.585145	0.135896	-4.30582	1.66367e-05	0.000995137	AXIN2	axin 2 [Source:HGNC Symbol;Acc:904]
	ENSG00000205476	61.7208	-0.585882	0.139245	-4.20756	2.58147e-05	0.00132552	CCDC85C	coiled-coil domain containing 85C [Source:HGNC Symbol;Acc:35459]
	ENSG00000189283	469.376	-0.589613	0.131239	-4.49267	7.03343e-06	0.000545433	FHIT	fragile histidine triad [Source:HGNC Symbol;Acc:3701]
	ENSG00000110448	2978.7	-0.59104	0.157135	-3.76135	0.000169001	0.00460539	CD5	CD5 molecule [Source:HGNC Symbol;Acc:1685]
	ENSG00000225978	38.6561	-0.591215	0.160916	-3.67405	0.000238734	0.00589303	HAR1A	highly accelerated region 1A (non-protein coding) [Source:HGNC Symbol;Acc:33117]
	ENSG00000196368	55.5158	-0.597054	0.144288	-4.13793	3.50453e-05	0.00162919	NUDT11	nudix (nucleoside diphosphate linked moiety X)-type motif 11 [Source:HGNC Symbol;Acc:18011]
	ENSG00000159713	42.1764	-0.597065	0.198061	-3.01456	0.00257354	0.0284208	TPPP3	tubulin polymerization-promoting protein family member 3 [Source:HGNC Symbol;Acc:24162]
	ENSG00000169992	123.794	-0.597729	0.163673	-3.65197	0.000260238	0.0062393	NLGN2	neuroligin 2 [Source:HGNC Symbol;Acc:14290]
	ENSG00000131797	726.404	-0.598472	0.146485	-4.08554	4.39744e-05	0.00188896	CLUHP3	clustered mitochondria (cluA/CLU1) homolog pseudogene 3 [Source:HGNC Symbol;Acc:28447]
	ENSG00000211776	19.3289	-0.599955	0.192279	-3.12024	0.00180706	0.022638	TRAV2	T cell receptor alpha variable 2 [Source:HGNC Symbol;Acc:12116]
	ENSG00000115607	651.178	-0.604598	0.195125	-3.09851	0.00194495	0.0237511	IL18RAP	interleukin 18 receptor accessory protein [Source:HGNC Symbol;Acc:5989]
	ENSG00000080854	71.2855	-0.605765	0.141154	-4.29153	1.77448e-05	0.00102728	IGSF9B	immunoglobulin superfamily, member 9B [Source:HGNC Symbol;Acc:32326]
[truncated: 163 more rows]

## Sheet: Additional Table 3
	Additional Table 3. Pathways analysis for modules A-K
	Co-expression network analysis was carried out with WGCNA. Differentially expressed genes were identified employing DESeq2 analysis with an adjusted P-value<0.05. Pathways analysis was carried out separately on up and downregulated genes with InnateDB.
	Module	Pathway Name (No. of genes)	Gene Symbols	Adjusted P-value
	A	Upregulated Pathways
		Ras-independent pathway in natural killer cell-mediated cytotoxicity (n=3)	FCGR3A, FCGR3B, KLRD1	2.21248e-05
		Downregulated Pathways
		Natural killer cell mediated cytotoxicity (n=17)	CD244, CD247, GZMB, ITGAL, KIR2DL1, KIR2DL3, KIR2DP1, KIR3DL1, KIR3DL2, KLRC1, KLRC2, KLRC3, NCR1, NCR3, PRF1, SH2D1B, ZAP70	1.11673e-12
		IL12-mediated signaling events (n=9)	CD247, EOMES, GZMA, GZMB, IL12RB1, IL18RAP, IL2RB, IL2RG, TBX21	3.75251e-07
		Antigen processing and presentation (n=9)	KIR2DL1, KIR2DL3, KIR2DP1, KIR3DL1, KIR3DL2, KIR3DL3, KLRC1, KLRC2, KLRC3	1.38886e-06
	B	Upregulated Pathways
		Cytokine-cytokine receptor interaction (n=18)	CCL20, CCL7, CD27, CD70, CXCL1, CXCL2, CXCL3, FLT1, IL19, IL1A, IL1B, IL1R1, KIT, MET, PLEKHO2, TNFRSF12A, TNFRSF21, VEGFA	0.0588472
		Interleukin-1 signaling (n=6)	IL1A, IL1B, IL1R1, IL1RN, IRAK2, MAP3K8	0.0999159
		Downregulated Pathways
		Downstream TCR signaling (n=5)	CD3G, RIPK2, TRAT1, TRAV8-4, TRBV28	0.0533416
	C	Upregulated Pathways
		Classical complement pathway (n=5)	C1QA, C1QB, C1QC, C2, C5	0.000254
		Downregulated Pathways
		IL2 signaling events mediated by STAT5 (n=5)	CFL2, EPHA2, EPHB6, NRP1, SEMA4C	0.00586022
	D	Upregulated Pathways
		Hematopoietic cell lineage (n=7)	CD22, CD38, FCER2, IL2RA, IL7R, IL9R, MS4A1,	0.000326335
		BCR (n=7)	BANK1, CD22, CD79B, ITK, ITPR1, PIP5K1B, TCL1A,	0.00717837
		Downregulated Pathways
		Generic Transcription Pathway (n=18)	NOTCH4, NR1D2, SMURF2, ZFP30, ZKSCAN4, ZNF10, ZNF200, ZNF41, ZNF420, ZNF529, ZNF540, ZNF571, ZNF703, ZNF704, ZNF71, ZNF721, ZNF786, ZNF792	0.00675221
	F	Upregulated Pathways
		Cell Cycle (n=55)	AURKB, BIRC5, BRCA1, BUB1, BUB1B, CASC5, CCNA2, CCNB1, CCNB2, CDC20, CDC25A, CDC45, CDC6, CDCA5, CDCA8, CDK1, CDT1, CENPA, CENPE, CENPF, CENPM, CLSPN, DHFR, E2F1, E2F2, ESCO2, ESPL1, FOXM1, GINS2, HJURP, KIF20A, KIF23, KIF2C, MAD2L1, MCM10, MCM3, MCM4, MLF1IP, NCAPG, NCAPG2, NCAPH, NDC80, NEK2, ORC1, PCNA, PKMYT1, PLK1, RAD51, RRM2, SKA1, SPC24, TOP2A, TYMS, UBE2C, ZWINT	3.70263e-44
		Downregulated Pathways
		Hematopoietic cell lineage (n=2)	CD8A, IL3RA	0.00146852
	G	Upregulated Pathways
		Classical antibody-mediated complement activation (n=11)	IGHG1, IGHG2, IGHG3, IGHG4, IGKC, IGKV1-8, IGKV3-11, IGKV3-20, IGKV4-1, IGKV5-2, IGLL5	2.10745e-25
		B cell receptor signaling (n=6)	IGKC, IGKV3-11, IGKV3-20, IGKV4-1, IGKV5-2, IGLL5	4.33149e-09
		Downregulated Pathways
		There were no downregulated pathways.
	H	Upregulated Pathways
		Interferon alpha/beta signaling (n=7)	IFI35, IFI6, IFITM2, IFITM3, ISG20, OAS1, OAS2	5.58783e-09
		DNA Damage (n=5)	HIST1H1C, HIST1H1D, HIST1H1E, HIST2H2AA4, HIST2H2AC	7.08164e-06
		Chemokine receptors bind chemokines (n=3)	CXCL10, CXCR1, CXCR2	0.00190853
		Downregulated Pathways
		Interferon Signaling (n=25)	DDX58, EIF2AK2, GBP1, GBP2, GBP3, GBP4, HERC5, IFIT1, IFIT2, IFIT3, IFITM1, IRF7, IRF9, ISG15, MX1, MX2, OAS3, OASL, PML, STAT1, STAT2, UBE2L6, USP18, USP41, XAF1	5.86596e-31
	I	Upregulated Pathways
		Pathogenic Escherichia coli infection (n=4)	EZR, OCLN, TUBA4A, TUBB4B	0.00371809
		Downregulated Pathways
		Intestinal immune network for IgA production (n=5)	CD40, CD80, HLA-DPA1, ICOS, ICOSLG	0.00894311
	J	Upregulated Pathways
		Lysosome (n=29)	ACP5, AP1S1, AP1S2, ASAH1, ATP6V0A1, ATP6V0B, ATP6V0D1, CD63, CTSA, CTSB, CTSD, CTSH, CTSS, CTSZ, GAA, GLB1, GM2A, GNS, HEXB, LAMP2, LAPTM5, LIPA, NAGA, NPC2, PPT1, PSAP, SLC11A1, SORT1, TPP1	2.65511e-08
		Phagosome (n=32)	ATP6V0A1, ATP6V0B, ATP6V0D1, ATP6V1A, ATP6V1B2, CD14, CD36, CLEC7A, CTSS, CYBB, FCGR1A, FCGR2A, FCGR2C, HLA-C, HLA-DOA, HLA-DOB, ITGAM, ITGAV, ITGB1, ITGB2, LAMP2, MARCO, MPO, NCF1, NCF2, NCF4, RILP, TFRC, THBS1, TLR2, TLR4, TLR6	4.23373e-08
		Innate Immune System (n=68)	ACTR2, ARPC5, BCL2, BIRC3, CALM2, CAPZA2, CARD9, CASP1, CCR2, CD14, CD300E, CD36, CD86, CFD, CFP, CR1, CRK, CTSB, CTSS, DUSP3, DUSP6, EIF2C4, FCER1G, FCGR1A, FCGR2A, FCN1, FCN2, FGR, FOXO3, GAB2, HCK, IL6R, IRS2, ITGAM, ITGB2, JAK2, LAT2, LY86, LY96, LYN, MAP2K6, MAPK7, MAPKAPK3, MEFV, MYO10, NLRC4, NOD2, NRG1, PIK3CB, PLD1, PLD3, PYCARD, RASGRP4, RNF135, S100A12, S100B, SIGLEC14, SIRPB1, TBK1, T…	1.03471e-06
		Toll-Like Receptors Cascades (n=26)	BIRC3, CD14, CD36, CTSB, CTSS, DUSP3, DUSP6, IL6R, ITGAM, ITGB2, JAK2, LY86, LY96, MAP2K6, MAPK7, MAPKAPK3, NOD2, S100A12, S100B, TBK1, TLR2, TLR4, TLR6, TLR8, UBE2D1, UNC93B1	1.52769e-05
		Downregulated Pathways
		TCR signaling in naïve CD8+ T cells (n=8)	CD28, CD3D, CD3E, CD8B, PAG1, PLCG1, PRKCQ, RASGRP1	0.0010728
	K	Upregulated Pathways
		Hemostasis (n=44)	CLU, EGF, EHD3, ESAM, F13A1, F2RL3, GATA1, GATA2, GNAI1, GNG11, GNG7, GP1BA, GP6, GP9, GUCY1A3, GUCY1B3, HBB, HBD, HBG1, HBG2, ITGA2B, ITGB3, KIF3C, LRRC16A, MGLL, MMRN1, NFE2, P2RY12, PDE5A, PF4, PF4V1, PPBP, PRKAR2B, PROS1, SELL, SELP, SPARC, TBXA2R, TFPI, TLN1, TUBB1, VCL, VWF, WEE1	1.07958e-15
		Extracellular (ECM)-receptor interaction (n=11)	COL24A1, GP1BA, GP6, GP9, ITGA2B, ITGB3, ITGB5, LAMA5, LAMC3, SEPT5, VWF	2.67041e-05
		Histone deacetylation (n=9)	HIST1H2AC, HIST1H2AG, HIST1H2BD, HIST1H2BJ, HIST1H2BK, HIST1H2BN, HIST1H4H, HIST2H2BE, HIST2H2BF	0.000150515
		Focal adhesion (n=13)	CCND3, COL24A1, EGF, ITGA2B, ITGB3, ITGB5, LAMA5, LAMC3, MYL9, MYLK, TLN1, VCL, VWF	0.00186872
		Integrin signalling (n=4)	ITGA2B, ITGB3, TLN1, VWF	0.00857532
		Downregulated Pathways
		E-cadherin adherens signalling (n=3)	CDH1, MYO6, NCKAP1	0.0109623
		Innate Immune System (n=6)	C3, FGF9, NCKAP1, NFKB2, PLD4, TLR3	0.0229225
		EGFR1 (n=5)	CDH1, EPHB1, KRT5, MYO6, PVRL1	0.0325294
		IL12-mediated signaling events (n=2)	IFNG, NFKB2	0.0357455
